# Supplementary material for: The intestinal mucosa-associated microbiota in IBD-associated arthritis displays lower relative abundance of Roseburia intestinalis
Source: Gut Microbes. 2025 May 18;17(1):2505114. doi: 10.1080/19490976.2025.2505114 (PMC12087651; doi:10.1080/19490976.2025.2505114)
Supplement: Supplemental Material [file KGMI_A_2505114_SM3174.zip]

Archive with 2 entries (2 files):
- supplementarymaterialsAlizadeh.docx
- supplemental_table_1_taxa.csv
