# Supplementary material for: The intestinal mucosa-associated microbiota in IBD-associated arthritis displays lower relative abundance of Roseburia intestinalis
Source: Gut Microbes. 2025 May 18;17(1):2505114. doi: 10.1080/19490976.2025.2505114 (PMC12087651; doi:10.1080/19490976.2025.2505114)
Supplement: Supplemental Material [file KGMI_A_2505114_SM3174.zip › supplemental_table_1_taxa.csv]

	Bacteroides_vulgatus	g_Bacteroides	Faecalibacterium_prausnitzii	g_Lachnoclostridium	g_Escherichia.Shigella	g_.Ruminococcus..torques.group	Bacteroides_fragilis	g_Blautia	g_.Ruminococcus..gnavus.group	g_Faecalibacterium	Bacteroides_caccae	Sutterella_wadsworthensis	Bacteroides_thetaiotaomicron	g_Prevotella_9	Akkermansia_muciniphila	g_Dorea	Bacteroides_massiliensis	g_Subdoligranulum	g_Agathobacter	g_Prevotella	g_Streptococcus	g_Parasutterella	Parabacteroides_merdae	Bacteroides_uniformis	Parabacteroides_distasonis	Roseburia_inulinivorans	g_Sutterella	g_Fusobacterium	Parasutterella_excrementihominis	Alistipes_putredinis	g_Pseudomonas	g_Alloprevotella	Bacteroides_stercoris	f_Lachnospiraceae	g_Veillonella	g_.Eubacterium..hallii.group	g_Haemophilus	Acidaminococcus_intestini	g_Alistipes	g_Lachnospiraceae.UCG.004	Collinsella_aerofaciens	Coprococcus_comes	g_Lachnospiraceae.NK4A136.group	Dorea_longicatena	Dialister_invisus	g_Staphylococcus	Fusobacterium_ulcerans	Anaerostipes_hadrus	g_Bacillus
A27	7735	22757	15081	7918	23718	9916	53084	1863	4370	7621	0	0	0	0	0	322	0	1517	61	9	1084	0	0	0	0	7004	0	20	0	0	72	0	0	215	135	495	215	0	76	3189	689	1336	1496	1948	199	19	0	193	0
A30i	72	399	1067	67	5389	298	0	34	6	315	0	0	0	562	0	0	0	44	0	1336	59	0	24	0	0	150	107	0	0	0	446	1990	0	11	11	8	123	0	0	276	32	26	0	199	0	115	0	25	0
DC02	13946	13071	18666	2655	0	2666	0	3170	0	900	6367	0	11724	0	14	499	6290	2484	232	36	63	1307	0	558	824	1090	0	19	1588	0	149	6	0	816	10	860	356	0	298	2638	881	731	227	3565	486	68	0	73	4
DC03	0	9383	2927	22829	37112	1977	0	1723	251	0	0	0	0	0	0	2623	0	0	13	0	163	0	0	0	12567	0	0	0	0	0	173	0	0	0	526	0	139	0	0	0	0	0	5660	0	42	114	0	0	6
DC04	0	5158	0	0	3009	0	0	0	2913	0	0	7645	0	15670	0	0	0	0	0	29	158	0	0	0	0	0	0	22029	0	0	202	15271	0	0	301	0	16	0	0	0	1812	0	0	0	175	158	0	0	17
DC05	24155	4354	0	2640	6155	18675	0	1541	5682	3730	103	0	0	0	0	3617	326	0	270	0	272	4	0	1929	2884	3679	0	382	2246	377	63	0	990	42	0	0	38	1454	829	0	5962	0	2399	0	939	95	0	1070	0
DC06	11717	30672	12625	23003	0	1930	0	459	4803	2662	0	0	278	0	0	83	0	416	0	7	79	0	0	0	0	14	444	0	0	0	108	3	0	85	7	1386	28	0	0	2183	83	2268	83	692	3	50	0	38	0
DC07	4913	1634	923	706	167	538	71	446	0	5324	1084	0	275	0	0	0	0	79	27	0	15	3988	76	171	85	120	0	0	260	0	183	0	543	213	0	78	4	0	152	82	51	835	0	68	0	48	0	58	0
DC08	6739	14597	2840	624	0	496	0	885	325	2516	3861	752	212	0	0	138	0	726	338	17	166	7	1030	703	119	0	0	0	0	211	116	0	0	98	0	243	11	0	143	272	198	127	116	86	0	243	0	432	178
DC09	11975	11043	8917	930	169	3990	0	3855	612	3191	3346	2787	244	0	1561	83	11531	8028	1388	0	9	116	990	1733	356	3440	0	0	79	4859	31	4	4250	681	0	1209	8	1768	1112	31	1491	1257	1727	1155	1858	17	0	203	5
DC10	2672	5102	97	4731	759	276	0	1818	215	0	1640	321	50	0	3361	91	656	2022	41	0	46	0	110	66	206	249	705	0	22	870	61	0	1047	0	58	1272	9	19	101	5	5	0	0	474	0	7	0	351	0
DC100	18560	445	7821	916	15710	9020	0	1099	2784	289	56	1850	363	0	0	76	1463	334	314	7	199	0	447	448	264	5104	2412	0	0	129	203	0	0	342	19	877	17	0	440	128	2219	1039	97	2115	0	62	0	398	14
DC101	29188	7908	4588	16320	30	480	146	1190	146	236	643	0	0	0	0	0	0	307	351	48	210	0	0	60	263	33	1141	1145	0	312	289	3	0	692	37	88	172	0	194	701	0	0	4	446	0	121	0	146	29
DC102	33249	8203	6941	11593	0	5686	2840	2745	3860	449	9060	0	4885	0	13	6057	0	235	224	0	90	10632	0	0	0	304	0	0	15212	0	66	0	0	1637	18	0	0	227	0	24	0	0	36	188	74	9	0	91	9
DC103	5178	3612	5409	2190	0	2562	0	3005	161	2590	7	700	445	621	0	375	5220	95	14	8	399	13	1892	1243	1507	9	1417	0	9	581	423	6601	450	473	0	459	104	0	1279	252	328	0	678	600	0	5	0	243	0
DC104	2282	0	329	133	22	10	0	50	7	10	439	145	211	0	0	0	163	240	0	7	144	0	34	30	28	0	0	6	0	20	91	0	0	36	0	0	24	0	0	24	13	0	45	90	0	151	0	361	30
DC105	0	0	6966	568	91	532	13893	10310	22	1463	0	0	0	15726	0	0	0	2740	405	0	167	73	0	0	3	1360	269	9	254	0	66	0	0	1162	15	968	0	507	0	605	996	0	1524	434	2090	15	0	1565	23
DC106	0	0	11	6440	1578	0	15838	686	245	0	0	0	0	0	0	1669	0	13	54	138	78	0	3122	0	0	0	1718	64	0	0	146	11	0	367	870	2	11	0	0	0	6	0	512	0	0	71	0	5	27
DC107	0	314	0	150	5	0	0	12	8	0	0	0	0	0	0	16	0	0	0	0	212	0	70	18	42	0	0	669	30	0	194	0	0	0	70	0	115	0	96	0	42	0	0	0	0	52	0	0	0
DC109	5430	9425	0	723	32035	9	0	1653	1624	0	0	0	0	0	0	4440	0	14	0	6	538	33	0	75	0	0	0	7	0	0	325	4	0	0	40	0	78	22	50	0	0	0	103	455	0	35	0	182	0
DC110	17977	7660	22871	1471	65	14156	6000	5086	2002	2358	0	0	0	0	0	131	0	745	526	7	195	0	0	341	269	1145	0	17	0	2369	230	0	0	952	42	1409	60	0	0	94	0	0	216	0	1887	45	0	534	8
DC111	1797	532	0	282	2090	527	0	319	1508	0	0	250	0	0	0	479	425	0	0	0	556	0	63	82	26	34	0	0	0	0	159	0	496	0	31	5	41	0	0	0	199	0	0	0	0	6	0	24	0
DC112	0	385	7423	4217	890	1871	0	7447	529	0	0	0	0	0	0	0	0	408	4199	135	511	0	0	0	0	0	5951	0	0	0	31	0	0	669	95	3434	119	0	0	0	0	0	23	605	0	5	0	288	0
DC113	0	8735	0	1586	18	3100	3454	1032	2953	0	0	3243	0	0	0	3665	0	0	0	30	98	0	0	0	652	225	675	8163	0	0	96	0	0	1045	0	474	90	0	0	130	0	113	59	0	0	2	0	0	22
DC114	10349	3938	0	1492	0	318	0	7697	1520	3298	0	0	0	0	0	20	0	451	2234	20	313	586	717	1078	0	1635	0	8	1705	0	119	0	525	366	0	31	54	0	0	0	778	0	17	0	95	16	0	1546	34
DC115	15303	2602	4411	2015	23	2926	0	1055	307	4271	1944	0	0	0	25	0	0	410	2322	57	399	503	559	1054	1085	0	0	10	607	320	1189	0	0	292	0	711	70	0	140	0	698	668	28	443	0	373	0	474	0
DC117	0	9378	0	2106	42602	306	16706	529	3892	11	0	0	0	0	0	6067	0	0	0	0	51	0	0	0	0	1201	0	157	0	0	577	0	0	0	1066	0	0	0	0	74	0	0	31	0	0	0	0	909	42
DC118	103	28251	24164	49397	228	678	1260	1576	446	14631	0	0	5156	0	0	119	11	740	195	81	466	4481	0	7229	0	1004	0	17	0	1558	112	28	0	670	19	226	142	0	700	3455	0	2451	225	509	65	45	0	429	0
DC119	1308	13117	3192	13190	5	82	0	417	157	0	2675	0	1769	0	0	0	0	0	28	0	103	3603	0	1067	260	0	0	0	555	0	11	0	358	698	52	60	7	0	0	0	22	0	18	0	0	14	21	0	0
DC12	35463	13179	214	7726	1395	8020	5647	7722	0	150	0	0	6057	0	0	5087	0	0	55	0	180	12080	282	0	3735	0	0	0	0	5732	20	0	0	293	22	0	0	88	0	0	0	946	102	966	27	0	0	73	0
DC122	3115	301	0	378	2165	357	0	204	949	5	0	0	803	0	0	997	0	0	0	22	85	0	51	222	0	1351	0	0	0	0	210	0	0	0	219	0	14	0	0	0	0	0	0	0	0	21	0	0	0
DC124	20203	15020	14406	1789	3911	5669	1585	1712	0	1307	2132	0	3509	0	108	477	0	1984	62	17	106	807	3806	560	355	56	0	0	338	0	237	0	0	420	119	335	142	0	53	1236	0	0	84	0	72	34	0	370	0
DC128	39979	51974	0	7064	13	7207	0	221	28374	4	0	0	0	0	0	0	0	0	0	11	74	0	0	0	0	0	0	0	0	91	204	0	0	13	0	0	0	0	0	0	0	0	200	0	0	57	0	0	0
DC129	0	24641	20265	4207	769	2804	0	5865	7038	2944	0	0	0	0	1246	0	15641	628	1541	9	321	3247	338	1344	1271	847	0	21	10075	0	55	0	0	673	0	488	383	0	910	133	531	0	492	0	0	62	0	328	3
DC13	19770	15459	0	6383	4765	18462	0	528	2389	0	10985	0	0	0	0	8338	3847	0	684	3	259	5	2025	558	6404	0	0	15	0	0	157	0	2301	245	101	0	51	5618	39	0	2771	150	0	1612	3	34	0	433	13
DC130	0	18881	20050	2669	0	953	5177	1425	982	566	3471	13288	1780	0	0	1390	0	36	159	0	229	0	1095	774	909	364	0	0	0	396	66	0	1569	915	33	389	75	5	0	846	0	3867	0	476	0	58	0	206	0
DC131	0	23862	0	18036	227	1535	10246	2273	2167	0	0	0	0	0	0	709	0	0	0	0	155	0	10663	0	0	0	19861	0	0	0	22	0	3977	1047	5233	0	0	0	0	3	0	0	0	1176	0	17	0	955	0
DC132	0	28001	0	15578	3	2175	13001	4154	566	22	0	0	0	0	0	802	0	4	0	0	332	0	0	0	0	0	2992	0	0	7	56	0	0	883	17910	493	85	0	459	0	0	0	70	0	0	5	0	238	0
DC133	0	42568	0	19210	13649	0	0	495	217	0	0	0	5504	0	0	216	0	0	0	0	79	0	0	0	0	0	4042	0	0	0	39	0	0	37	166	0	9	0	0	0	0	0	23	0	34	47	0	0	0
DC134	2689	4443	1745	1515	308	1254	0	2814	1363	2426	0	1555	383	0	0	493	0	0	566	30	472	0	1355	796	60	0	0	10	4	0	233	0	244	0	96	292	10	0	0	698	645	209	0	546	0	59	0	711	0
DC135	16341	3052	8135	13897	3514	617	0	1663	492	3333	1063	0	414	0	131	91	0	0	87	0	132	4614	93	770	1784	0	0	0	7759	166	54	0	403	263	349	212	225	0	0	613	0	1861	0	0	26	69	0	373	0
DC136	12799	7385	0	18697	1689	2916	0	239	157	0	2402	0	2396	0	0	469	0	0	74	10	85	0	0	0	0	20	293	0	0	0	20	0	0	264	0	288	0	412	309	0	0	0	173	0	9	67	0	12	0
DC138	12605	14976	0	6866	1066	357	0	2450	987	0	0	5197	10160	0	0	656	0	0	396	0	64	0	2962	1375	1007	0	0	0	309	0	63	0	4812	5	5803	0	19	0	0	0	1423	0	0	522	0	67	0	0	0
DC139	18142	4158	0	6199	1159	1427	0	195	64	0	637	1846	1374	0	8057	168	0	0	31	0	284	0	38	463	456	521	374	14	0	0	96	0	0	242	1612	186	85	0	0	765	131	101	18	371	42	121	0	78	17
DC14	25582	5945	12925	6378	28	4387	0	10720	27	11851	0	4993	2897	0	30	615	6554	860	5468	0	188	1570	261	4478	3272	3852	0	0	369	0	111	0	0	1290	0	2287	22	0	551	0	1441	0	237	0	5660	4	0	891	4
DC140	24428	1635	0	14998	5731	214	10908	0	0	0	0	2870	0	0	12009	0	0	0	0	4	90	0	1942	1148	0	0	607	286	0	0	15	0	993	0	0	0	73	5744	0	0	0	0	0	0	0	11	0	0	0
DC141	0	698	416	2856	0	29	368	273	52	744	634	0	0	0	0	35	0	132	212	0	65	32	1117	146	0	11	0	0	41	29	100	0	0	35	0	5	80	0	45	0	11	26	86	0	14	128	0	353	0
DC142	20109	6277	5292	263	931	2327	1321	820	456	2524	977	1680	575	0	252	0	0	364	3919	5	343	0	0	1906	462	575	154	8	25	0	33	0	0	439	0	1007	202	0	828	48	599	278	996	798	1310	42	0	602	0
DC144	0	0	0	18377	12924	3664	0	945	4148	0	0	0	0	0	0	0	0	0	0	0	184	0	0	0	0	0	3406	0	0	0	65	0	0	0	0	0	42	0	0	0	10	0	165	0	0	70	0	0	0
DC145	11106	9764	9547	1314	11	1018	0	2973	53	4638	3683	0	0	0	0	74	0	3776	2031	12	578	1483	0	1572	106	547	0	15	428	3540	73	0	0	174	19	1196	24	0	0	43	825	428	254	507	0	61	0	428	0
DC145i	14485	11130	10672	1479	3	1039	0	3357	52	4636	4783	0	0	0	0	82	0	3827	2102	0	584	1607	0	1804	57	569	0	0	440	4285	27	12	0	205	11	1230	0	0	0	123	865	411	298	529	0	65	0	450	0
DC146	5117	305	1936	1914	3194	2116	58	1356	160	405	22	0	941	0	0	32	0	0	0	3	57	0	19	43	62	33	0	0	245	0	112	0	0	6	0	34	7	0	0	454	13	0	25	115	0	74	0	190	6
DC147	6574	110	0	965	2498	18	0	36	916	0	0	0	0	0	0	0	0	0	43	0	104	15	266	141	63	475	0	0	0	0	212	0	0	0	0	0	14	138	0	0	0	0	0	0	16	85	0	0	8
DC148	5225	3498	5920	1092	2617	872	0	498	67	1374	738	526	601	104	0	103	2596	1912	1156	9121	107	684	1293	1400	1444	1119	35	0	742	1346	306	8	369	608	13	236	35	104	327	942	636	253	106	535	9	36	0	278	37
DC149	0	2642	5700	1181	288	484	10521	629	0	1111	0	0	6654	0	0	0	7	1303	155	59	93	1085	9	0	0	70	0	0	0	13	136	17	4	608	0	245	0	0	104	804	173	48	1474	198	5	72	0	38	8
DC15	0	4	0	4119	23846	9967	0	1074	9564	0	0	0	0	0	425	2097	0	13	0	44	11	0	0	0	0	0	0	0	0	0	344	0	0	616	735	0	7	0	0	0	2392	0	107	0	0	0	0	0	5
DC150	24961	30271	427	7733	2786	6954	0	4730	1431	101	46	65	1348	25	0	6402	174	5256	2231	7	67	84	1660	1577	1686	24	3405	0	46	137	117	0	45	30	0	34	0	7283	51	18	5935	0	980	0	2375	33	0	29	0
DC152	29283	1264	0	1846	1442	4635	0	1682	1560	0	0	1322	4635	4	37	223	0	0	711	11	3185	0	0	0	0	1646	1180	519	0	0	61	0	7	7	74	892	69	0	0	3	11	0	44	533	2145	12	0	337	21
DC153	0	7566	4146	298	48	297	3883	559	11	1641	114	4	0	0	186	156	0	2101	361	0	161	729	0	2562	102	0	11	0	672	264	192	0	0	1331	12	366	19	0	846	328	192	296	449	442	724	82	0	2928	0
DC154	4991	4791	5336	779	0	1449	0	1551	17	208	0	0	2893	0	0	310	0	320	62	6	112	288	906	1384	593	886	0	0	359	239	17	0	397	306	43	90	123	0	188	426	73	202	272	597	0	0	0	98	0
DC155	6558	15853	315	1438	87	1763	219	1455	1701	2543	626	493	0	0	7329	25	0	0	1472	0	42	302	5814	10175	4811	192	3	0	242	1763	8	0	542	517	0	334	3	0	3486	14	0	148	1043	186	0	0	0	105	13
DC156	1626	516	1008	18	2480	50	0	36	536	77	0	0	10	0	26	0	0	37	0	0	115	0	0	21	21	29	0	0	0	0	83	0	0	15	6	37	0	0	0	176	0	0	11	37	0	8	0	0	0
DC157	10051	5972	51	1321	9	106	0	741	48	1005	0	0	0	0	30	73	0	217	273	11	97	30	0	0	494	1662	0	0	179	0	230	0	0	11	0	459	9	0	96	49	62	0	101	0	146	10	0	103	9
DC16	23022	2387	0	4025	0	0	0	1840	319	0	6187	1158	2950	0	21480	335	0	0	1171	0	75	0	0	0	0	2124	4551	0	0	0	27	0	0	0	0	2671	0	0	0	0	763	0	37	0	774	18	0	408	0
DC160	6430	936	3379	403	0	142	35	3152	90	824	352	0	761	0	0	0	0	618	753	0	143	112	0	648	52	0	138	0	0	574	38	0	0	113	19	120	6	0	60	135	34	92	0	329	245	186	0	397	0
DC161	2993	4851	63	1143	2	2012	0	2117	81	2010	1515	28	797	64	23	368	7	1089	160	11	57	917	434	1341	1421	0	6	0	6	10	183	0	3003	413	23	276	24	0	1681	122	10	0	36	0	484	0	0	297	24
DC162	9945	5665	5903	3384	7589	6280	0	1884	0	0	2148	5097	913	2880	1502	236	4724	3163	889	30126	141	100	891	326	2970	590	10	0	267	181	255	0	194	506	7	1833	0	5853	650	66	2171	388	353	657	0	65	0	53	0
DC164	339	552	498	31	42	68	0	118	0	356	16	138	0	905	86	14	241	205	250	992	573	84	78	49	23	9	50	0	15	120	309	0	93	268	59	43	19	0	203	37	12	0	0	10	0	28	0	116	0
DC166	0	5958	0	145	46	270	2625	29	650	0	0	296	0	0	112	435	0	0	7	0	222	0	0	0	0	0	0	65	0	0	494	7	0	10	50	36	91	0	0	0	0	0	0	43	0	472	0	63	11
DC167	0	0	0	1591	14249	625	0	204	2246	0	0	0	0	0	206	415	0	0	0	27	232	0	0	0	0	0	0	7	0	0	1123	16	0	10	87	0	61	0	0	106	0	0	17	61	0	130	0	39	0
DC168i	11710	3565	6743	819	99	2759	0	3822	0	1421	762	1844	120	1201	245	214	411	1377	1267	5	53	240	204	101	287	881	0	31	55	385	144	0	74	320	0	136	25	0	1231	440	457	436	133	902	0	51	0	196	7
DC169	22604	2437	5346	585	2054	1925	0	1428	323	1212	1274	0	1321	0	15	0	8843	1421	770	8	126	33	176	1078	234	0	148	35	248	169	914	0	529	54	236	213	796	0	255	29	588	291	233	124	380	244	0	72	0
DC17	3573	730	1919	114	618	557	1546	228	256	175	0	0	0	0	0	24	0	145	41	0	45	0	0	0	0	34	90	12	0	21	116	0	0	19	24	0	171	0	0	230	17	0	0	133	5	51	0	0	0
DC171	11144	1389	726	14371	0	3904	3429	1510	702	0	0	0	5215	0	0	3132	0	25	56	23	377	0	0	1378	0	0	3743	30	0	105	914	0	0	752	72	165	49	119	87	253	0	1759	59	0	0	71	0	129	0
DC172	0	12322	0	693	703	376	0	1976	228	2181	0	0	0	0	0	785	0	0	74	6	12	0	0	0	0	666	520	19	0	0	368	0	0	75	256	0	0	0	0	0	0	0	0	0	113	0	0	444	0
DC173	0	41033	57381	10638	71	560	2508	1565	81	20601	7704	0	4554	0	0	275	3	57	707	42	356	7671	2787	2981	2756	0	0	0	5609	8688	534	0	0	2624	43	575	77	0	3721	1374	349	1629	99	179	921	79	0	1798	18
DC174	14628	4461	4553	1308	126	3750	2075	2340	52	2595	4547	0	2661	0	0	67	0	283	1096	30	36	674	717	587	537	927	0	17	0	1521	300	0	0	170	0	582	0	0	119	43	145	111	824	913	0	65	0	234	0
DC175	5711	6497	0	9466	0	150	1136	396	27	0	437	2065	869	0	10276	0	0	9	0	5409	132	101	367	1664	396	0	260	1739	0	398	286	0	388	108	0	286	0	0	2068	10	0	0	50	0	49	0	272	140	0
DC176	9226	5939	0	1736	554	1311	2304	1163	1483	0	0	0	1108	0	0	1673	0	0	0	53	43	240	0	534	0	0	0	0	192	0	256	0	0	0	0	146	0	0	0	0	9	0	0	0	0	0	0	0	0
DC177	4826	994	1026	548	18	141	0	391	44	845	486	0	161	0	833	41	0	604	265	12	26	367	0	48	0	0	0	10	806	149	184	0	223	273	0	246	0	239	35	367	60	613	188	220	153	0	0	22	0
DC178	0	22818	27441	2549	0	2279	26974	3683	392	274	0	0	1600	7	226	245	0	305	10592	0	36	0	293	798	0	0	0	0	0	114	547	0	0	101	20	3236	29	0	753	70	0	2101	1570	0	1650	18	0	0	0
DC179	50	49	21	686	17989	7512	0	1968	396	0	0	0	0	0	0	1039	0	0	0	21	98	0	0	0	0	0	9	172	0	0	519	4	0	15	0	0	46	0	4	793	0	0	0	0	3	84	0	0	0
DC18	47	5	91	0	39722	16	0	3	0	0	0	0	0	12	0	9	13	0	0	16	71	1021	0	0	0	0	0	977	0	0	139	0	10	0	2924	0	0	0	34	0	0	0	0	0	0	26	9898	0	0
DC180	10762	3952	29950	8000	2623	296	0	1278	57	1702	0	0	666	0	0	166	0	446	122	2862	885	1970	312	119	423	0	0	0	1093	0	1780	0	0	2106	53	309	610	0	80	615	165	98	287	303	54	177	0	71	0
DC181	2802	2441	26306	915	14	2361	0	5915	0	2551	3188	2868	1220	39910	0	557	634	7277	8493	8389	74	0	1591	594	977	65	1497	6	182	252	208	0	67	649	146	771	0	615	150	331	2894	609	979	1201	0	86	0	132	4
DC182	22013	8626	9380	8978	123	5077	0	6632	5012	966	2834	2691	0	0	252	0	24656	4749	716	0	840	285	286	1623	1864	3195	0	72	195	0	1319	0	0	551	134	0	173	0	0	803	221	0	1793	0	1449	216	0	0	9
DC183	3323	1739	3062	2022	0	581	0	916	848	50	10	0	53	0	0	0	0	0	50	25	151	251	0	89	192	0	0	0	155	35	220	0	0	0	0	42	0	0	39	395	133	330	37	0	0	131	0	131	0
DC184	6128	4646	29104	15570	159	1254	0	826	0	3005	1151	27094	22	2887	256	86	2303	664	399	0	240	10	1759	491	1446	101	518	0	0	147	153	6	324	501	0	206	89	216	480	475	287	0	52	127	0	233	0	66	0
DC19	17022	3952	88	1877	20850	6012	0	1179	4237	3605	2141	0	2257	0	0	8259	0	0	55	35	226	0	0	384	1260	0	1448	11453	0	0	826	0	0	229	0	308	3	0	140	0	0	0	132	0	133	251	1841	0	0
DC21	482	987	6	782	6745	4	0	0	847	0	78	1988	0	0	0	2317	156	3	0	15	33	0	0	0	1885	11	641	40	0	0	81	0	0	949	9	0	0	0	0	0	26	10	473	0	0	35	0	0	3
DC22	0	0	14674	626	9587	583	0	131	84	1202	0	0	0	0	0	7	0	0	370	32	292	0	0	0	0	30	0	0	0	0	556	0	0	0	0	176	38	0	6	2255	0	0	49	0	188	70	0	46	0
DC22a	0	3	14987	514	3810	781	0	452	186	1900	0	0	0	0	0	10	0	0	500	3	395	0	0	0	0	147	0	2	0	0	219	0	0	0	65	636	10	0	0	2575	0	0	108	0	191	9	0	85	0
DC22i	0	89	6335	281	1890	159	0	231	36	848	0	7	11	174	11	0	0	33	601	15	126	9	8	0	9	54	5	9	0	23	289	0	11	3	12	368	0	15	4	597	15	11	24	0	82	60	0	26	9
DC24	1406	196	1489	152	17	175	0	150	23	296	182	0	0	92	81	0	414	439	8	0	105	0	115	6	74	2085	11	0	3	46	56	5	0	199	0	116	86	0	24	5	35	156	85	105	0	24	0	21	0
DC25	7950	15917	9568	2549	126	2266	0	4404	21	3195	691	0	687	35587	0	67	8205	4531	7357	3	1841	71	1488	1284	1515	2060	0	0	679	954	47	7	713	497	0	443	639	2152	5105	238	993	1035	154	560	2637	8	0	86	0
DC26	1446	267	63	71	5742	237	309	70	632	48	0	23	32	308	0	521	50	98	53	43	278	57	12	27	24	18	50	41	0	0	1021	0	31	32	44	0	319	11	46	13	0	0	26	8	0	200	0	0	0
DC27	815	2208	635	452	2156	710	7236	220	382	341	0	5	28	44	24	38	0	110	0	21	128	0	0	9	19	681	0	13	0	0	476	7	0	21	46	23	48	0	0	186	31	40	43	243	0	62	0	73	0
DC28	8717	17929	0	6024	1849	2127	0	5875	1802	10134	476	3398	2199	11525	0	1673	2128	0	0	15	14	0	468	477	1662	0	365	37	0	348	74	0	132	309	250	0	3959	0	22	0	229	0	34	0	0	12	0	930	0
DC30	135	435	4326	423	3857	1200	0	146	41	1091	0	0	0	2255	0	81	0	244	0	7522	126	0	0	0	28	921	429	0	0	0	459	13410	38	50	20	138	611	0	0	793	161	93	73	162	0	65	0	20	0
DC31	25241	10630	0	22815	13238	150	204	2814	428	0	1472	0	2846	0	26111	1569	0	0	6	14	244	9754	0	1846	3812	0	0	1079	0	0	369	0	11218	0	12185	0	0	0	2	0	0	0	28	0	0	301	0	3	7
DC32	68731	1849	515	947	30483	1174	0	2200	49416	140	2172	131	50	5	0	874	15	114	45	0	241	9	26	53	269	138	1169	7430	0	13	799	6	48	21	714	54	17	0	0	4	0	0	73	35	0	105	0	132	15
DC33	10179	1260	0	1294	8782	1892	0	458	12920	0	4110	0	0	0	0	2428	0	0	0	11	690	446	904	346	0	0	0	0	1960	0	403	0	192	0	99	0	131	376	12	0	0	0	46	0	0	39	0	0	0
DC34	326	4628	0	1871	764	305	0	421	2086	0	0	453	1937	0	0	0	0	0	0	35	535	0	534	0	0	0	0	474	0	0	624	0	353	0	92	0	14	0	13	0	0	0	0	0	0	107	3966	0	0
DC35	9522	3370	4302	281	22	193	0	1112	0	737	3629	0	830	0	6	0	0	517	696	30	189	12	1191	0	0	134	0	0	34	512	199	0	2093	445	0	328	0	0	635	293	0	279	93	212	535	219	0	131	0
DC36	3765	3225	39	2781	925	1699	3727	2310	2153	935	0	0	2598	0	0	1465	0	15	8	13	165	542	0	0	361	0	0	11	0	0	1477	0	0	33	0	73	0	108	0	0	0	82	0	0	0	70	8026	65	0
DC37	155	750	690	83	0	49	0	317	0	198	17	0	0	0	0	6	158	41	179	18	47	40	0	114	32	0	16	0	25	141	244	0	66	42	0	119	0	0	36	40	12	26	294	49	0	48	0	83	0
DC38	46929	15634	37679	2401	58	20311	36	785	229	7533	216	25	0	365	3	109	33	892	77	9	315	311	176	309	545	83	164	65	281	110	330	0	503	604	334	512	3197	0	73	1656	537	479	254	2009	0	21	0	90	5
DC39	0	20778	0	1178	22276	454	5340	115	4294	0	0	0	0	0	0	2165	0	0	50	18	25	17	0	0	0	0	0	0	0	0	372	0	0	0	15	0	0	184	0	0	0	0	0	0	45	43	0	0	0
DC40	5203	7054	2403	3584	1113	2429	0	1277	273	216	1111	0	199	0	0	24	3831	924	36	0	50	411	669	101	407	0	16	0	78	1251	181	0	0	130	9	252	280	347	1465	0	219	331	122	0	0	6	0	13	8
DC41i	0	2902	0	5368	2609	27	27619	58	1740	6	0	3512	6885	0	0	882	0	0	0	552	45	0	0	0	0	0	0	258	0	0	276	0	0	2	0	0	11	0	0	0	189	0	195	0	0	87	0	0	0
DC42	15420	29718	0	10522	14864	2632	573	1722	19	0	13927	0	77	0	16	810	0	0	230	43	652	3805	0	458	0	5005	0	0	0	1801	747	4	550	728	43	1158	20	0	0	2280	0	0	230	4103	927	623	0	51	13
DC43	19737	43597	58714	31317	176	1946	2880	3181	1078	4832	0	0	4319	0	956	273	0	0	946	10	159	0	0	5037	2859	0	16541	28	0	0	116	0	0	2412	38	1416	31	0	2500	2924	0	13776	239	586	1217	64	0	369	0
DC44	0	30103	0	19352	2985	5854	1140	4821	130	0	0	0	7681	0	608	1164	0	3211	1047	21	146	0	1904	1027	0	0	0	0	0	2864	60	11	0	2173	10	403	0	3872	2357	0	0	0	72	0	351	4	0	336	0
DC45	15736	13600	1981	766	0	11015	11490	7326	4691	897	0	8047	0	0	0	12	0	410	931	48	8381	0	261	1172	1929	69	1898	605	0	177	31	100	41	173	560	0	7470	0	29	0	1414	0	598	0	3083	43	0	829	0
DC46	5411	11953	0	1897	4664	0	12388	557	1127	0	0	0	0	0	20757	0	0	0	0	0	56	0	0	0	5067	103	1354	0	0	0	42	0	0	47	9	0	0	0	0	0	0	0	3	0	165	33	2637	0	0
DC47	28481	37665	34415	7782	6	575	0	10970	303	4840	0	0	1881	12	0	82	0	8032	0	22	666	2705	1255	2646	911	0	9	0	0	541	410	0	0	16687	34	99	715	0	320	135	0	4307	183	0	0	32	0	0	0
DC49	1149	1734	1254	378	30	200	857	305	8	167	0	0	255	0	0	0	0	161	49	0	69	0	0	393	104	221	156	0	0	136	165	0	0	37	6	18	142	0	103	31	0	0	0	0	0	133	0	89	0
DC50	10265	13060	0	518	2106	3387	0	9	7158	0	1611	1009	1158	10	0	7638	0	0	0	0	2690	137	1010	38	203	0	1160	0	17	242	162	0	118	9	0	0	21	10	98	0	22	0	0	9	0	148	0	0	0
DC51	0	0	0	7563	11843	1264	0	1607	32629	0	0	0	0	0	0	1773	0	0	2123	11	166	0	0	0	5623	0	0	854	0	0	68	0	0	269	2962	0	10	0	0	0	0	0	84	0	0	104	6913	0	0
DC52	3270	851	277	243	33	609	2772	170	6	77	281	259	221	0	0	39	0	50	0	0	6	0	72	22	44	392	23	0	0	81	19	0	0	19	0	29	11	0	18	17	21	0	0	108	0	0	0	0	0
DC53	10641	3408	642	1204	116	1045	0	4725	18	520	6205	0	0	0	0	4	0	7126	1793	0	1006	0	0	2830	0	27	1217	8	0	1100	24	0	0	278	0	568	32	0	0	632	0	433	796	297	1204	28	0	48	0
DC54	9448	3012	1354	1457	0	537	5514	570	4233	2683	1012	0	1520	0	721	0	0	356	146	48	204	1372	505	475	651	0	0	0	0	306	196	0	0	329	0	270	157	0	329	111	0	0	431	0	0	56	0	537	0
DC55	4799	2759	3752	783	891	1423	0	538	378	244	134	158	427	13	4	160	4266	299	458	52	56	328	231	332	421	98	12	476	157	373	29	0	191	86	4	48	28	89	111	63	314	0	53	0	49	27	492	137	3
DC56	4	17726	0	4072	11889	16444	0	3267	2971	0	0	0	0	0	0	20467	0	0	0	0	85	8091	12745	0	0	0	0	0	0	0	23	0	0	0	1547	0	0	0	0	0	0	0	0	0	0	0	0	0	6
DC57	30138	7799	0	2682	22837	797	13376	291	13628	0	0	0	478	0	0	0	0	31	2291	10	6939	0	0	10	1364	0	0	0	0	0	72	0	0	33	5977	0	11	0	0	0	0	0	0	0	0	246	0	0	95
DC58	6978	14379	0	7034	87	336	531	729	802	0	1687	3535	2164	0	0	4831	0	0	76	3	1210	0	0	371	0	0	2019	0	0	0	50	0	0	284	9	146	316	1467	0	0	0	0	35	535	9	6	0	261	0
DC59	19042	8944	1946	4696	1437	11019	0	575	570	676	2593	2681	0	0	0	1153	476	1701	52	5	105	0	0	244	0	4746	562	0	0	570	25	0	90	70	0	656	0	88	0	510	701	24	106	224	46	13	0	132	0
DC60	813	3026	1915	284	0	447	301	592	0	556	1109	51	0	0	0	104	0	170	213	10	4435	0	0	0	94	65	3	4	0	119	28	0	490	86	135	174	18	0	0	173	134	150	39	165	190	7	0	193	0
DC61	2125	3363	2882	1353	0	131	0	582	0	1382	385	320	159	0	474	17	703	403	2095	0	808	0	253	941	259	206	2904	0	82	675	0	0	0	169	0	280	0	557	284	82	197	0	182	209	0	0	0	88	0
DC62	627	13	0	222	615	0	0	73	13	0	0	0	21	0	0	237	0	0	0	26	90	90	20	8	120	0	0	0	16	0	787	0	0	77	0	0	46	0	0	0	0	0	0	0	0	247	0	0	14
DC63	0	97	10	1087	12006	309	3047	110	0	0	0	0	0	0	0	0	0	52	0	25	31	209	44	13	21	0	0	0	54	0	1876	0	0	34	0	33	10	0	198	0	0	54	13	0	0	192	0	30	196
DC64	0	39285	30593	3782	567	268	0	15683	1143	2	0	1232	0	0	0	0	0	5	0	5	412	36	0	0	1853	0	1004	4	140	0	485	0	0	252	386	0	108	0	0	0	0	0	91	0	2640	340	0	0	46
DC65	3614	11639	28687	3724	658	527	2786	1560	10	976	0	0	0	0	30	29	0	1663	519	61	334	0	0	992	287	29	123	158	0	1109	547	14	0	853	44	457	111	0	524	345	252	1656	434	226	0	653	0	0	0
DC67	2985	1009	4738	108	85	773	0	144	0	535	465	0	61	0	0	0	1269	420	0	397	43	23	0	30	52	712	0	494	195	72	121	0	0	85	8	184	20	21	29	32	40	23	101	145	0	0	0	0	0
DC68	884	549	7095	1947	5535	5507	0	1057	0	743	0	5365	529	22400	0	172	0	555	311	28038	233	6	47	42	58	2812	314	2519	0	29	107	29152	1000	394	244	233	122	0	5	2511	621	741	210	913	0	27	0	89	0
DC69	0	0	0	1893	0	0	0	29	0	0	0	0	0	0	0	0	0	0	0	8	5	0	0	0	0	0	0	0	0	0	105	0	0	0	0	0	0	0	0	0	0	0	0	0	0	3	0	0	0
DC70	0	3380	0	2882	6966	4634	0	1276	2809	0	0	6501	0	0	0	4331	0	0	2541	57	172	0	0	0	0	1076	0	997	0	0	1444	0	0	3	3028	0	32	0	0	1079	0	0	31	0	1462	349	0	1857	70
DC71	21477	15490	14315	10032	0	364	1778	1363	7	18779	1684	0	783	0	0	71	0	970	653	0	136	5769	856	83	1464	584	0	0	38173	10920	42	0	340	819	0	119	12	0	2251	168	656	2026	2666	280	1883	13	0	211	9
DC72	10349	8200	640	267	1016	3382	0	787	2220	1282	0	0	51	0	138	818	0	828	0	0	70	489	0	32	278	5242	0	0	157	11	234	0	283	27	0	4	29	0	26	0	0	0	667	659	81	10	0	0	12
DC74	17836	2777	3542	1384	2673	3954	0	1672	97	3628	505	667	439	0	0	0	0	749	37	0	3041	36	1100	299	277	1923	0	0	85	32	97	0	364	46	345	54	1494	0	8	168	358	0	4133	0	0	0	0	359	0
DC75	16158	17269	124	34986	0	496	0	5652	3061	0	6732	0	77	0	0	2174	0	950	3834	14	480	0	6578	5948	0	730	0	0	0	2998	101	4	7371	811	18	2464	6	15565	1497	407	0	0	23	2382	2303	15	0	2306	0
DC76	17198	1112	0	1064	7181	2487	0	7718	611	2140	307	0	297	0	0	376	0	0	5343	0	38	69	0	0	1674	0	0	0	849	465	62	0	2305	42	5	573	0	0	78	0	0	0	13	1141	1326	11	4801	770	0
DC77	21545	16018	19863	2690	20	6991	3955	7813	284	7859	5306	0	0	0	0	0	0	2607	4109	20	402	6	8199	2610	860	494	4169	0	0	2468	131	0	0	1598	53	1922	641	0	416	817	1897	0	38	2125	1228	38	0	1206	0
DC78	469	4877	363	493	2336	821	0	1661	1547	200	9	0	0	0	7	0	0	176	228	17	70	16	0	43	0	1363	0	0	54	10	288	0	71	50	7	269	0	0	0	180	933	0	364	103	36	23	0	1981	0
DC79	1802	3863	299	1881	235	868	0	1430	656	579	1510	0	337	0	0	614	0	345	170	10	8	177	0	291	125	438	0	0	155	0	81	0	0	181	0	482	20	0	135	6	0	0	0	0	112	55	0	204	0
DC80	0	6231	12913	4916	961	1351	0	2369	1233	0	16956	23184	0	2846	767	721	0	366	605	0	120	0	0	0	0	204	0	0	0	0	94	0	0	1938	37	0	9	0	2191	0	0	0	78	0	435	45	0	99	0
DC81	22370	15195	11476	21304	2	411	0	801	11148	0	2003	0	1146	2184	0	0	18926	330	0	4	113	84	229	134	1549	0	0	0	59	0	85	0	0	0	0	7	0	60	13	0	1972	0	38	266	0	15	0	167	0
DC82	19980	5216	25783	7051	130	2924	0	4778	85	4970	0	0	0	0	885	63	0	937	1466	27	393	3524	312	1582	218	159	0	33	0	0	402	72	539	1991	5	1813	101	0	174	278	0	1484	377	224	21	92	0	1512	0
DC84	3371	13252	2606	150	0	322	333	157	10	2137	0	0	842	0	0	0	0	85	61	10	70	67	365	218	0	113	0	0	0	513	73	13	0	54	0	59	0	0	58	28	47	212	28	78	26	0	0	26	0
DC86	9800	93	1969	1113	10410	3523	0	260	3419	462	11	436	9	9	90	473	0	0	0	34	1023	0	35	0	139	46	15	0	0	0	338	0	0	119	120	0	165	0	0	0	421	62	123	0	0	110	0	0	0
DC87	0	5171	465	880	3549	830	0	4167	1823	431	0	0	0	0	19	1135	0	174	504	0	426	0	0	0	0	1172	0	14	0	0	123	0	0	122	49	1027	38	0	0	120	0	0	230	778	0	112	0	843	0
DC88	14378	5138	9221	847	0	6133	3793	1062	42	2811	5727	0	0	0	0	0	0	343	72	9	91	395	0	146	557	933	0	0	37	0	288	0	0	477	19	420	0	0	1927	423	0	0	147	1099	0	47	0	0	0
DC89	16068	16488	25752	776	61	4724	0	2657	4954	4	0	6295	0	0	0	1027	0	191	0	19	24	368	1151	287	653	4776	0	8	309	0	529	6	4248	1068	0	627	21	0	136	34	0	0	116	0	0	414	0	2772	10
DC90	12558	2793	5028	10860	11	646	0	1948	151	2014	0	0	0	4267	6260	0	0	681	313	934	466	1273	0	3773	1145	21	334	25	0	3048	995	22168	0	1428	612	661	546	0	300	1206	1434	0	198	0	2136	195	0	73	79
DC92	20013	17	111	385	1134	17	1336	50	2820	0	0	0	0	0	0	1851	0	0	90	7	365	0	0	8	129	11	0	0	0	0	268	0	0	428	0	0	3913	0	0	0	0	0	15	0	12	213	0	1055	16
DC93	0	32505	2987	1236	150	2798	0	3258	37	4684	1113	6066	807	0	0	285	0	4375	3160	3	216	613	2329	3150	276	3987	691	0	124	3379	118	0	280	308	0	736	71	1740	1732	400	4385	0	729	398	0	282	0	290	11
DC94	3253	1956	144	1759	34	1925	0	1153	755	126	143	0	0	0	18	1510	15	84	1158	0	741	57	239	138	129	0	0	0	0	151	383	0	30	47	16	922	356	350	55	0	471	0	0	561	611	255	0	279	0
DC95	209	2266	288	484	7270	78	0	227	0	167	17	0	83	0	0	0	438	67	0	0	269	0	41	262	77	49	0	0	0	279	1847	450	0	46	24	196	12	0	91	0	0	187	0	0	0	463	0	0	0
DC96	0	8903	695	22848	32	798	729	1019	468	390	0	0	2725	0	0	972	0	0	640	0	79	0	0	758	502	0	10991	4	0	0	129	6	3468	1537	1822	549	5	0	714	65	319	0	0	0	0	144	0	1638	0
DC97	1554	8962	3253	908	0	1646	0	1955	0	3681	466	0	0	0	0	0	0	1895	454	0	106	218	1180	299	806	129	0	4	139	1948	166	0	1506	241	0	502	39	378	1558	68	310	1084	1263	207	0	142	0	59	18
DC98	16176	8247	0	3640	16	3457	0	2248	4893	289	0	2494	1072	0	124	3313	0	617	2009	0	17	0	2319	0	1070	1614	0	8898	0	0	840	0	351	4	0	8	20	1519	0	0	0	0	0	0	26	247	0	3438	17
DC99	25	10	13	15496	8499	3165	0	8165	7717	0	0	0	0	0	0	3184	0	0	0	0	156	0	0	0	0	0	0	0	0	0	432	0	0	13	53	0	16	0	0	0	0	0	8689	0	1008	217	0	0	13
HA10	4889	9291	0	9252	1026	953	0	3153	478	0	3587	475	63	0	5386	152	924	3263	75	23	112	31	222	178	414	441	1239	0	13	1350	99	0	1443	0	154	924	24	0	55	0	0	0	48	1238	0	24	0	348	0
PC02	12972	12303	12850	2176	0	2440	0	2699	0	428	5956	0	9954	0	0	548	6053	1882	141	5	215	800	0	446	702	689	0	0	1120	0	237	0	0	712	22	530	229	0	193	2429	545	494	192	3436	395	68	0	71	18
PC03	0	4422	344	12547	23914	427	0	620	59	0	0	0	0	0	0	1303	0	0	0	7	105	0	0	0	6192	13	0	7	0	0	123	0	0	0	99	0	55	0	0	0	0	0	3281	0	12	94	0	0	0
PC04	0	4148	0	0	2918	0	0	0	1978	0	0	5734	0	14875	0	0	0	0	0	0	24	0	0	0	0	0	0	17460	0	0	59	12444	0	0	201	0	0	0	0	0	871	0	0	0	93	93	0	0	0
PC05	3927	835	0	411	161	2727	0	112	438	442	7	0	0	0	0	353	17	0	90	44	90	0	0	249	358	748	0	0	120	31	174	0	120	8	0	0	21	140	82	0	277	0	281	0	67	79	0	114	13
PC06	4206	10187	2736	11098	0	658	0	100	2208	659	0	0	123	0	0	45	0	137	0	103	234	0	0	0	0	0	68	0	0	0	453	5	0	109	6	276	41	0	0	1049	11	919	61	183	0	69	0	21	80
PC07	3661	2218	2150	1153	70	563	290	584	0	6728	1653	0	356	0	0	7	0	86	33	0	114	2380	138	99	85	296	0	0	233	0	30	0	857	373	3	126	23	0	251	194	17	1291	0	131	0	6	0	46	0
PC08	1245	2771	647	160	0	147	0	145	62	478	655	96	33	0	0	0	0	158	86	3	37	0	204	213	53	0	0	0	0	69	23	0	0	21	0	63	6	0	40	45	9	12	19	24	0	11	0	41	0
PC09	16365	15563	10454	1210	293	5655	0	5443	809	3706	4443	4075	320	0	2049	78	17389	9127	1853	19	348	120	1480	2083	517	4452	2	0	116	6552	75	8	5312	946	6	1605	65	2260	1454	35	1567	1505	2020	1493	2177	27	0	347	0
PC10	2569	4229	0	6250	690	331	0	1929	262	0	1640	215	65	0	3122	84	457	2174	109	16	77	49	53	159	254	346	629	0	14	672	456	0	572	0	60	840	0	0	22	0	0	0	26	636	0	0	0	135	0
PC100	14083	2176	10492	1288	20892	4169	0	1252	761	1683	201	1928	875	9	0	159	3062	1002	2069	8	405	10	743	784	679	2449	2967	0	0	855	70	11	0	609	11	782	239	0	2138	128	401	770	127	1080	0	24	0	620	7
PC101	23610	7435	2196	11692	16	249	309	980	95	187	923	0	0	0	0	0	0	88	119	0	81	0	0	318	525	22	1513	4648	0	309	16	0	0	432	0	50	435	0	309	484	0	0	5	217	0	30	0	53	0
PC102	5057	1307	1722	2057	0	733	434	318	671	47	1512	0	816	0	0	583	0	37	22	0	15	2041	0	0	0	50	0	0	2989	0	6	0	0	287	0	0	2	38	0	5	0	0	0	25	33	0	0	27	0
PC103	13673	9622	11905	5602	60	2545	0	2271	162	5538	42	1640	897	1578	0	136	13517	185	14	3	380	47	6288	1673	1234	74	3609	17	21	1370	71	19657	754	1110	74	493	557	0	2220	849	280	0	1755	654	0	0	0	126	7
PC104	1038	432	568	187	27	30	7	216	5	82	219	170	138	12	0	0	232	597	144	2766	13749	0	33	112	28	0	0	526	0	32	750	1218	0	71	4287	130	6294	0	6	0	31	56	86	128	20	6923	0	468	667
PC105	0	0	7711	482	40	304	16512	4375	11	974	0	0	0	14405	0	0	0	1768	425	19	55	129	0	0	0	1403	291	0	269	0	32	0	0	977	15	515	0	441	0	480	535	0	1301	290	2024	0	0	679	4
PC106	27	59	102	19436	5698	19	42893	858	706	28	0	0	0	64	14	2963	5	15	78	104	129	14	8660	0	2	0	4754	149	20	0	110	25	0	455	1539	0	59	34	30	15	23	0	1622	0	3	41	0	0	77
PC109	2540	5015	21	206	10989	0	0	135	445	9	7	0	0	0	72	1012	0	0	0	0	232	0	0	9	0	13	0	0	9	0	49	0	0	11	15	0	0	14	32	0	0	0	0	64	0	0	0	34	10
PC112	21	357	4273	2993	368	1438	0	7464	384	0	0	0	0	0	0	0	0	310	4403	90	202	0	0	0	0	0	2950	0	0	0	51	0	0	673	44	3187	101	0	0	0	0	0	22	643	0	0	0	241	0
PC113	0	1515	0	232	11	241	681	69	94	0	0	586	0	0	0	222	0	0	0	0	30	0	0	0	103	28	102	3458	0	0	164	0	0	69	8	45	10	0	0	19	0	14	6	0	0	57	0	0	0
PC114	5897	2598	27	989	0	183	0	4557	1155	2299	0	0	0	0	0	14	0	135	1399	22	227	255	626	913	0	1009	4	0	723	0	192	0	313	202	0	51	22	0	0	0	714	0	28	11	30	0	0	1072	0
PC115	33986	6535	15466	6170	12	5312	0	2070	822	11615	5568	0	0	0	45	0	0	933	2121	0	199	1349	1399	1337	1597	0	0	0	2157	740	64	0	0	1226	0	1053	135	5	274	0	996	785	84	822	0	0	0	502	0
PC117	0	2428	0	605	26040	170	4841	50	947	0	0	0	0	0	0	1500	0	0	0	6	5631	0	0	0	0	563	0	1440	0	0	196	24	0	0	1699	0	811	0	0	27	0	0	0	0	0	1000	0	231	0
PC118	0	7858	3846	13237	71	90	250	287	240	2354	0	0	1853	0	0	0	0	157	18	94	581	476	0	1335	0	102	0	0	0	213	301	16	0	114	19	26	15	0	211	760	0	435	152	156	0	93	0	103	19
PC119	908	9905	1147	5240	12	102	0	159	64	0	1628	0	1191	0	0	0	0	0	45	22	98	1968	0	571	146	0	0	15	370	0	55	0	241	241	0	30	5	0	0	0	6	0	17	0	12	31	0	0	0
PC12	33588	12695	201	7429	1118	9825	6007	7620	0	167	0	0	4762	0	0	3811	0	0	80	0	230	11629	194	0	3356	0	0	0	0	4940	155	0	5	322	0	0	0	71	0	0	0	1030	39	1314	0	0	0	78	0
PC122	1125	133	0	130	664	149	0	98	467	0	0	0	257	0	0	355	0	0	0	0	30	0	7	42	0	516	0	0	0	0	61	0	0	0	21	0	0	0	0	0	0	0	0	0	0	20	0	0	126
PC124	19859	13527	30209	2214	2511	6709	1503	3121	0	2261	1553	0	2206	3	508	794	0	3577	187	0	149	2227	5762	1116	663	94	0	70	827	0	75	3	0	404	216	849	1233	0	91	1901	7	0	122	0	177	9	0	599	0
PC126	7478	3067	832	4277	17	479	0	181	9	524	0	0	0	0	0	0	0	300	46	0	102	0	0	0	0	195	495	0	0	673	20	0	0	109	0	130	3	0	50	527	0	0	68	108	10	9	0	72	0
PC128	32179	43491	6	3271	0	2140	0	63	22453	0	0	0	0	0	0	0	0	6	7	6	119	0	0	0	0	0	0	0	0	13	70	0	0	12	0	0	16	0	0	0	0	0	166	0	0	68	0	0	0
PC129	0	4553	3333	685	52	347	0	594	854	517	0	0	0	0	66	0	3200	126	115	0	72	447	72	328	224	160	0	0	1217	0	564	0	0	43	0	90	45	0	131	29	25	0	112	0	0	63	0	45	897
PC13	13821	10989	5	4073	2975	13880	0	292	1800	0	7408	0	0	0	0	6168	2621	0	444	93	14963	0	1278	296	4184	0	0	0	0	0	69	121	1313	48	21	0	2403	3676	8	0	2412	123	0	1443	0	19	0	255	5
PC130	0	2079	2609	287	0	40	699	164	95	76	388	1352	172	0	0	69	0	0	9	0	71	0	99	60	65	34	0	0	2	15	117	4	106	24	0	22	0	0	0	124	0	304	0	59	0	17	0	16	0
PC131	14	9578	62	8560	120	695	4411	840	942	0	0	0	0	0	0	262	0	39	17	0	107	0	4720	0	0	0	7969	0	0	0	191	0	1413	455	1668	15	12	0	0	0	0	0	0	454	0	10	0	437	0
PC132	0	17534	0	11234	0	241	7625	1058	180	0	0	0	0	0	0	302	0	7	0	15	30	0	0	0	0	0	382	0	0	0	808	0	0	521	5554	23	0	0	71	0	0	0	19	0	0	50	0	48	0
PC133	0	28495	0	10007	6781	0	0	808	294	0	0	0	3858	0	0	161	0	0	0	6	39	0	0	0	0	0	2612	0	0	0	637	0	0	49	110	6	21	0	0	0	0	0	5	0	52	64	0	0	0
PC135	9434	1858	8078	9440	1259	741	0	1358	458	3118	702	0	420	0	104	81	0	0	85	0	88	2490	148	629	888	0	0	0	3590	132	29	0	300	222	188	115	159	0	0	523	0	2424	0	0	11	4	0	363	0
PC136	1948	1075	0	1916	63	285	0	10	9	0	450	0	291	0	0	41	0	0	11	0	15	0	0	0	0	8	7	3	0	0	53	0	0	20	10	23	0	23	28	0	0	0	34	0	0	44	0	0	0
PC139	4816	1276	0	1408	361	520	0	63	11	0	143	798	374	0	2210	0	0	0	0	0	149	0	15	123	122	199	182	0	0	0	164	0	0	141	797	69	50	0	0	261	53	52	5	110	20	87	0	23	0
PC14	28383	6914	14666	7802	36	5386	0	12937	73	12916	13	5130	3203	0	16	800	7450	1259	6776	0	330	1887	219	5346	3580	4286	0	8	274	0	125	12	0	1354	33	2647	80	6	801	0	2030	0	172	0	7059	31	0	868	0
PC140	12295	835	0	6746	2447	74	6131	0	0	0	0	1406	0	0	4771	0	0	0	0	0	60	0	932	518	0	0	191	110	0	0	216	0	489	0	43	0	121	2280	0	0	0	0	0	0	0	37	0	0	0
PC144	0	0	0	3666	1957	1098	0	251	926	0	0	0	0	0	0	0	0	0	0	0	64	0	0	0	0	0	908	0	0	0	5	0	0	0	0	0	5	0	0	0	0	0	42	0	0	39	0	0	0
PC145	2125	1813	1280	138	0	117	0	136	0	637	732	0	0	0	0	0	0	403	255	16	59	109	0	239	13	82	0	0	38	414	43	0	0	11	0	169	0	0	0	6	0	39	14	56	0	66	0	47	0
PC148	2170	2029	4068	1335	7896	1459	0	403	25	614	178	0	348	0	0	108	292	1111	44	19006	531	48	571	0	138	2264	0	5	87	67	448	0	80	293	56	90	50	101	20	932	312	187	228	1509	0	33	0	19	3
PC15	0	18	21	2520	17645	7646	14	542	8141	0	0	4	0	0	237	1604	0	0	0	32	173	0	0	12	0	0	0	0	0	13	50	0	0	368	409	0	0	0	0	0	765	0	36	0	0	0	0	0	0
PC150	15725	18311	415	5007	2031	5259	0	3105	992	135	30	53	930	14	0	4533	143	3456	1652	4	27	60	1555	1007	1195	41	2808	0	64	135	30	0	0	40	0	29	4	5251	32	15	3390	0	695	0	1689	4	0	33	5
PC151	1950	1288	895	295	0	1042	0	134	127	515	0	80	15	0	0	0	545	50	194	5	416	6	23	101	28	0	0	0	0	120	21	0	0	42	0	255	25	28	13	0	28	0	74	0	0	11	0	46	0
PC152	28505	2198	1997	1999	1269	5329	0	2408	1776	488	315	1802	4365	64	83	381	1077	471	1297	25	3057	345	517	621	753	1981	1121	433	349	734	68	0	159	227	70	1295	153	0	168	130	314	18	60	915	2910	14	0	590	22
PC153	0	3719	1530	177	0	135	1753	288	0	652	71	0	0	0	50	71	0	1073	173	7	63	292	0	1371	31	0	12	0	308	113	83	0	0	557	7	161	59	0	410	137	46	164	156	188	305	35	0	1175	31
PC154	767	762	1086	133	13	230	0	326	9	32	0	0	461	18	10	49	0	40	18	0	44	66	147	206	137	125	0	5	89	48	11	0	130	68	0	9	119	0	36	59	18	28	94	91	0	18	0	38	0
PC155	5073	12933	182	1287	85	1721	187	1292	1650	1723	499	409	0	0	9799	27	0	0	1593	0	26	260	4572	8188	3825	210	0	0	240	1537	5	0	533	388	0	262	0	0	2953	9	0	186	933	174	0	3	0	87	0
PC157	10189	9753	718	3071	0	1219	0	4203	403	10217	0	0	0	0	507	320	0	2461	1829	0	256	436	0	0	2792	2486	0	0	2206	0	360	0	0	495	10	2065	129	0	392	328	473	0	275	0	1973	48	0	1896	0
PC158	267	497	1370	134	0	0	0	336	0	992	0	0	0	0	0	0	0	0	29	0	47	0	0	1255	0	32	0	0	0	0	31	0	0	129	0	40	4	0	0	0	4	0	27	0	0	5	0	70	0
PC16	17710	1751	52	4293	0	10	0	1510	238	5	5423	1031	2708	54	20633	381	9	25	191	17	31	3	0	8	6	1084	4217	0	0	0	23	0	0	11	0	997	5	6	0	0	557	12	54	0	365	29	0	184	0
PC160	16104	2735	19242	2012	21	617	228	19268	86	5927	1345	0	1601	0	0	0	0	3889	3328	0	1749	543	0	1673	278	64	1246	0	0	2675	537	0	0	693	25	1319	79	0	233	638	920	588	29	1435	1531	120	0	1154	640
PC161i	3765	6329	64	1245	0	2218	0	2286	5	2151	1697	23	956	95	10	482	10	1083	103	10	51	895	524	1065	1277	0	0	0	10	50	169	0	3005	446	0	371	0	0	1531	57	0	0	5	0	314	100	0	241	8
PC162	7588	4409	6533	2386	6733	5035	0	1166	0	0	1587	3382	608	2354	974	51	2870	2131	668	25080	572	94	636	279	2527	360	0	6	145	172	499	0	141	413	34	1181	83	2547	453	13	986	275	381	318	0	143	0	51	0
PC163	1799	782	214	581	1243	680	495	686	718	144	0	0	0	15	0	307	0	24	15	70	33	0	0	0	0	81	0	0	0	0	800	0	0	41	0	101	0	0	121	255	61	0	0	346	104	129	0	70	0
PC166	0	3210	0	85	132	90	1557	4	496	0	0	165	0	0	97	223	0	0	0	0	277	0	0	0	0	0	0	32	0	0	321	0	0	0	0	23	31	0	0	0	0	0	0	30	0	176	0	45	19
PC167	10	0	0	10724	36862	5759	0	1923	7152	0	0	0	0	0	2885	1858	0	3	0	11	634	0	0	0	0	0	0	333	0	0	367	0	0	277	109	0	9	0	0	1462	0	0	35	836	377	362	0	353	0
PC168	12363	4390	11741	892	55	3792	0	4718	15	1761	1101	2173	379	1815	363	213	670	1867	1390	17	139	218	340	209	477	1001	0	45	60	318	159	0	195	267	0	310	9	0	1582	367	718	668	153	1151	0	6	0	320	0
PC169	31544	1341	2745	125	4126	444	0	282	53	546	1236	0	1101	0	0	0	3986	691	110	6	385	10	27	2717	13	0	76	0	13	21	4004	15	98	87	0	47	533	0	96	76	1031	0	62	4	47	165	0	0	0
PC17	12617	2098	9158	633	2483	3037	4753	672	2152	731	0	0	0	0	7	136	0	672	0	15	17	0	0	0	0	168	403	121	0	40	126	0	0	119	43	22	517	0	0	851	333	0	0	582	8	6	0	41	0
PC170	6748	3301	10810	553	267	6211	0	1140	20	2700	0	0	0	12	0	61	0	1834	942	0	980	0	0	79	0	0	0	0	0	0	550	9	676	52	16	17	186	0	0	234	0	793	0	251	0	16	0	1025	24
PC171	981	132	31	1063	0	249	244	158	93	0	0	0	465	0	0	338	0	10	0	8	78	0	0	152	0	0	328	0	0	0	138	0	0	69	0	30	8	6	7	24	0	172	0	0	0	0	0	57	0
PC173	0	30447	59525	12650	68	887	3189	1667	95	34738	7850	0	2855	0	0	355	0	51	853	15	466	11217	1673	4265	3095	0	3	0	10100	7250	316	0	0	1996	51	917	82	0	4913	1364	479	1970	117	295	1365	39	0	2852	12
PC174	20599	5140	6863	1749	238	6719	2880	4510	183	3926	6896	0	2974	0	0	84	0	386	1290	0	141	1077	1254	1040	755	1395	0	4	0	2003	314	0	0	375	0	639	16	0	198	26	849	206	1103	1275	101	69	0	247	25
PC176	4927	4536	0	2928	1747	3544	6499	1052	4370	0	0	0	492	0	0	1744	0	0	11	32	214	831	0	1749	0	0	0	0	593	8	1250	0	0	0	28	817	12	0	0	0	0	0	69	9	0	22	0	0	40
PC177	3029	497	435	256	0	57	0	164	37	247	282	0	43	0	317	10	0	187	44	0	18	66	0	9	0	0	0	12	358	49	327	0	171	107	0	96	0	123	21	28	62	197	195	136	101	0	0	0	4
PC178	0	27591	45176	2463	0	2367	34386	3613	470	231	0	0	1480	0	173	165	5	222	8555	32	184	0	543	611	0	0	17	0	0	132	758	0	0	47	0	2529	25	0	566	336	0	1845	2217	0	1164	476	0	0	0
PC179	274	230	0	3592	35730	24369	0	8984	1562	0	0	0	0	0	0	4499	0	0	0	7	708	0	0	0	0	0	0	4076	0	0	1105	0	0	19	0	0	223	0	0	3707	0	0	0	0	72	13	0	0	0
PC18	0	0	0	0	25792	0	0	0	0	0	0	0	0	0	0	0	0	0	0	0	90	855	0	0	0	0	0	718	0	0	173	0	0	0	2130	0	0	0	0	0	0	0	0	0	0	51	11638	0	0
PC180	10314	3508	35422	6800	2214	280	0	1286	43	1180	0	41	482	13	0	128	0	521	57	2140	114	1225	164	295	375	15	0	0	842	10	591	0	53	1128	47	212	292	0	100	680	216	90	66	309	61	38	0	84	26
PC181	2173	2022	20604	1017	28	2328	0	5674	0	2285	2279	2321	913	44204	0	564	461	4899	8053	5041	137	27	1104	603	587	101	1319	0	161	132	742	0	99	447	361	1325	0	809	89	268	1382	960	536	1815	0	366	0	199	0
PC182	1160	501	1246	682	25	450	0	659	440	96	133	308	0	0	66	0	1541	715	89	0	34	48	17	72	182	315	0	0	21	0	27	0	0	60	0	0	15	0	0	66	47	0	153	0	187	3	0	0	0
PC183	2209	820	2062	1269	0	395	0	723	449	30	41	0	26	0	0	0	0	0	13	24	451	170	0	76	101	0	0	25	149	9	1042	0	0	0	0	141	0	0	0	85	53	145	0	0	0	117	0	25	6
PC184	6843	5179	22404	10864	140	2235	0	2306	0	2972	1498	23185	17	1239	122	189	2984	1122	194	0	160	16	2710	463	1837	198	224	0	0	120	792	0	355	321	53	479	108	83	174	171	435	0	14	356	0	15	0	21	0
PC20	0	21313	0	7203	0	889	0	1913	1312	0	6633	0	0	0	0	172	0	599	1358	115	5366	0	2390	789	1308	2100	0	532	6011	0	284	0	0	0	865	1682	1545	0	0	0	0	748	0	0	1508	0	0	722	18
PC21	29	105	0	57	1999	0	0	0	199	17	0	223	0	0	0	395	19	0	0	25	8	0	0	0	224	0	121	0	0	0	123	0	0	209	0	0	0	0	0	0	0	0	75	0	0	26	0	0	0
PC22	0	114	47678	2567	16143	2906	0	1840	834	7192	0	0	0	0	0	89	0	0	1336	23	367	0	0	0	0	191	0	12	0	0	158	5	0	0	134	2463	73	0	0	9064	0	0	717	0	259	65	0	494	0
PC23	48	58	184	12	799	19	63	15	0	0	0	32	0	0	0	0	0	33	14	41	51	0	44	0	19	19	0	0	0	0	637	0	0	40	0	0	0	93	0	27	20	0	8	0	13	33	0	25	0
PC25	9574	20402	14512	3267	198	4751	0	7886	31	4962	813	0	839	46935	0	121	11772	7084	10953	0	4651	101	2018	1666	1905	3373	0	12	848	1387	33	0	1031	695	63	610	1683	3594	6670	235	1814	1502	276	733	3928	32	0	212	0
PC26	1068	142	0	75	2825	163	207	12	494	0	0	0	0	26	0	427	0	17	0	0	201	61	0	0	0	21	0	0	0	0	649	0	0	0	243	0	271	25	0	0	0	0	0	0	0	168	0	0	0
PC27	3073	8820	2224	1831	13071	2393	33347	293	2349	1245	0	0	0	0	0	17	0	250	11	42	1222	0	0	0	0	2814	0	11	0	0	409	111	0	36	200	64	308	25	41	439	202	392	395	478	37	92	0	51	0
PC30	180	536	1650	143	6344	638	0	80	27	327	0	0	0	1124	0	39	0	160	0	3748	97	0	0	0	12	333	307	0	0	0	409	4571	0	29	14	12	483	0	0	469	166	0	27	93	0	51	0	0	0
PC31	31138	14235	0	35034	18155	206	294	3038	470	2	1978	0	3895	0	37012	1821	0	0	0	0	499	16398	0	2480	6014	0	0	2330	0	0	71	0	13289	0	16762	0	0	0	0	0	0	0	0	0	0	29	0	0	0
PC32	55268	1101	0	575	26821	1293	0	2203	33768	0	1592	0	27	4	0	722	0	0	0	0	68	0	0	0	162	170	1327	10957	0	0	194	0	0	0	836	0	9	0	0	0	0	0	36	0	0	16	0	0	0
PC33	6143	523	0	605	4676	1233	0	296	6137	0	1661	0	0	0	0	1561	0	0	0	28	302	203	790	264	0	0	0	0	955	0	331	0	60	0	0	0	51	297	48	0	0	0	0	0	0	103	0	0	0
PC34	5551	39241	0	16176	12670	1765	0	2751	20229	0	0	4821	11596	0	0	0	0	0	149	0	1187	0	4275	92	0	0	0	3872	0	0	673	0	2866	0	286	0	171	385	162	0	0	0	0	0	14	7	28899	0	3
PC35	5527	2061	2541	128	0	177	0	602	0	253	2410	0	623	0	45	0	0	236	471	33	442	0	734	0	0	137	0	35	0	387	568	0	1110	179	42	41	0	0	299	168	0	297	42	114	442	207	0	0	11
PC36	10868	10569	0	2828	2526	4799	13903	4188	4895	2539	0	0	8092	0	0	5358	0	0	0	0	62	484	0	0	708	0	0	0	0	0	432	0	0	0	0	126	0	156	0	0	0	158	0	0	0	264	7748	20	0
PC38	15343	5052	12497	583	5	5895	0	228	25	2657	79	0	0	0	0	0	0	485	0	0	17	68	47	63	66	15	5	26	112	0	325	0	79	170	0	175	501	0	0	459	91	89	54	756	0	122	0	0	0
PC39	7	17779	5	665	11283	187	5094	241	1932	0	0	0	0	0	0	844	0	0	0	9	27	55	12	0	0	0	0	0	0	0	407	0	0	0	7	0	0	498	0	0	0	0	0	0	184	80	0	0	0
PC40	689	960	223	332	103	421	0	131	26	34	111	0	31	0	0	0	481	56	0	0	19	41	42	0	13	0	3	0	0	63	41	0	0	10	0	25	32	45	159	0	9	47	12	0	0	0	0	3	0
PC41i	0	4823	0	9961	0	126	48521	0	2371	0	0	12133	5719	0	0	0	0	0	0	788	3	0	0	0	0	0	0	490	0	0	72	0	0	4	0	0	0	0	0	0	0	0	509	0	0	4	0	0	0
PC42	13889	26788	0	3981	12260	768	189	479	0	0	11861	0	82	0	0	384	0	0	28	0	437	1572	0	97	0	1880	0	0	0	436	290	0	160	240	16	255	19	0	0	1174	0	0	124	2843	266	269	0	13	0
PC43	16422	29160	39412	20894	140	1203	2336	2924	1097	3488	0	0	3533	0	332	211	0	0	678	0	32	0	0	2677	1639	0	10732	36	0	0	56	5	0	1670	23	920	9	0	1522	1788	0	8249	116	450	612	8	0	330	0
PC44	0	45942	4	31334	10904	15217	3324	7539	224	0	0	0	7387	0	3118	2303	0	3736	3357	16	202	0	3577	3023	0	0	0	0	0	6998	58	0	0	3464	0	1386	0	17176	4588	0	0	0	186	0	1479	7	0	789	0
PC45	40905	15320	1982	796	18	13642	11432	5739	5101	804	0	6391	0	0	0	11	0	367	1424	48	6717	0	428	1375	2275	82	1631	162	0	151	403	81	30	254	348	0	2658	0	0	0	1101	0	533	0	1845	184	0	1149	0
PC45i	23184	11851	2045	797	11	5367	10068	4557	3022	979	0	5052	0	0	0	0	0	240	1508	34	7164	0	355	1014	1445	172	1174	261	0	184	454	19	30	176	328	16	1227	0	5	0	624	0	463	0	2231	79	0	826	0
PC46	7938	18302	0	2907	3856	0	20167	578	3084	0	0	0	0	0	22487	0	0	26	0	0	857	0	0	0	3746	100	1348	56	0	0	136	0	0	16	10	0	26	0	0	0	0	0	0	0	124	1012	4071	0	0
PC47	20772	29213	31727	5412	0	454	0	14641	318	2796	0	0	1511	0	0	47	0	6231	0	0	704	2022	1285	2458	837	0	6	0	0	246	143	4	0	20618	14	74	396	0	259	67	0	3951	158	0	0	78	0	0	5
PC48	17730	7502	20863	1113	102	779	2757	1747	5	3805	473	0	59	0	62	357	0	1690	521	13	162	0	0	696	433	207	103	0	6348	60	70	0	3140	4058	25	583	151	0	60	1751	385	721	1663	1185	0	99	0	360	0
PC49	1818	3250	4554	743	63	429	1447	857	29	481	0	0	282	0	19	0	0	346	75	23	82	0	0	870	409	461	406	0	0	514	241	0	0	167	0	162	208	0	161	146	0	0	0	49	32	98	0	56	0
PC50	12356	17942	4412	753	3203	2652	0	258	5480	2882	1694	1391	1153	29	0	6277	260	1453	1398	0	721	281	1402	528	371	295	1340	0	598	558	11	0	261	633	0	220	14	51	213	31	129	218	2849	447	0	57	0	224	0
PC51	19	0	0	4573	6455	687	0	1171	25120	0	0	0	0	0	0	1056	0	0	1318	5	102	0	0	0	3167	0	0	444	0	0	130	0	0	164	1536	0	4	0	0	0	0	0	66	0	0	44	3552	0	0
PC52	24806	6967	8284	4096	2426	7482	16107	2385	188	2686	3793	7177	1522	0	0	565	0	829	139	6	2302	0	1098	438	1039	3358	1096	3	0	916	119	66	0	257	660	1331	313	0	287	469	1229	0	54	1692	0	5	0	332	6
PC53	18279	5837	1120	2107	257	1893	0	8902	54	992	10336	0	0	0	0	10	0	13483	3481	11	2842	0	0	4788	0	17	2188	13	0	1958	150	0	0	494	458	994	668	0	0	1044	0	694	1329	678	2342	65	0	144	0
PC54	9536	3347	2694	2176	9	1673	10015	1207	3095	5912	667	0	2281	0	1260	0	0	1118	286	0	93	1700	831	895	1260	0	0	0	0	585	121	0	0	497	0	348	220	0	559	98	0	0	812	0	0	6	0	1506	0
PC55	7831	4422	6227	1479	1540	2958	722	764	451	108	249	221	681	0	0	166	6859	140	373	10	475	277	61	98	165	181	101	578	0	36	252	0	235	10	190	66	106	153	20	0	320	0	65	55	31	89	622	9	10
PC56	0	7385	0	1734	4545	8478	0	1302	1284	0	0	0	0	0	0	8499	0	0	0	0	52	3414	5026	0	0	0	0	0	0	0	19	0	10	0	667	0	0	0	0	0	0	0	0	0	0	7	0	0	10
PC57	22591	6841	2	2530	19754	813	11917	300	13198	0	0	6	216	4	0	0	0	0	1898	13	5876	0	10	0	1146	0	0	0	0	2	81	0	0	66	6407	0	0	0	0	0	0	0	0	0	0	61	0	0	0
PC58	4958	9344	0	3781	38	26	256	235	338	4	1022	1089	1418	8	7	2539	7	10	0	0	91	0	5	182	0	0	635	0	0	0	64	0	0	38	9	32	38	211	0	0	0	0	20	165	0	26	0	79	0
PC59	13955	6106	911	3332	1730	9254	0	343	397	298	1622	1717	0	0	7	744	224	923	22	0	84	7	0	86	0	2724	354	0	0	241	28	0	42	26	0	452	39	47	0	286	520	0	54	99	0	23	0	91	0
PC60	3989	14991	8891	1285	11	2242	1776	3384	0	2858	5062	164	0	0	0	644	0	825	895	32	198	0	0	0	520	186	57	14	0	433	84	0	2492	465	57	1028	140	0	0	716	252	698	164	696	774	14	0	762	0
PC61	2854	4222	4549	1549	6	243	0	695	3	2272	441	315	228	2	763	0	764	434	2422	0	1179	0	336	830	294	328	2181	0	106	934	4	0	0	205	0	440	0	598	313	128	139	0	111	241	0	3	0	117	0
PC63	0	69	10	490	2043	60	758	18	0	0	0	0	0	0	0	0	0	20	0	0	98	229	15	0	45	0	0	0	88	0	447	0	0	70	0	24	24	0	81	4	0	24	0	0	0	86	0	0	0
PC64	129	27098	19721	2919	420	197	0	9076	689	28	0	978	0	0	33	0	0	7	40	19	122	61	0	24	1603	10	913	28	214	11	40	2	0	274	446	25	69	0	5	0	0	45	40	0	2674	10	0	53	0
PC65	1818	11166	27736	3439	694	505	2271	1003	9	1228	0	6	0	14	58	66	0	704	361	22	182	32	5	1449	178	0	84	12	0	1958	72	20	28	1430	0	403	91	0	535	678	83	1819	758	152	10	23	0	0	37
PC66	771	633	156	55	19	44	497	19	103	260	0	0	0	0	22	43	0	0	12	0	157	0	34	91	24	42	0	0	0	11	97	0	125	37	0	30	80	0	64	130	0	0	20	156	0	74	0	42	0
PC68	1118	257	7066	1634	4405	7446	0	1279	0	767	0	5653	412	28215	0	449	0	474	500	31039	458	0	57	17	40	2519	403	2569	16	0	230	33096	1086	392	182	497	162	0	7	2130	975	750	153	1390	0	0	0	18	0
PC69	0	0	0	2377	0	0	0	0	0	0	0	0	0	0	0	0	0	0	0	0	25	0	0	0	0	0	0	0	0	0	100	0	0	0	0	0	0	0	0	0	0	0	0	0	0	26	0	0	0
PC70	0	5527	0	1840	5991	4763	0	615	1686	0	0	9550	0	0	0	1244	0	0	1673	0	61	0	0	0	0	707	2	458	0	0	87	0	0	2	4219	0	12	0	0	1040	0	0	52	0	2249	32	0	937	0
PC71	8825	5828	8715	4225	0	249	536	672	0	12205	520	0	271	0	0	56	0	648	307	0	118	2440	617	0	580	393	0	3	16966	4767	0	0	260	559	0	377	0	0	1166	211	547	1596	2001	193	1398	0	0	259	0
PC72	35847	27785	1983	1233	3431	11259	0	2282	6390	4609	0	0	167	0	592	2504	0	2841	0	0	231	2375	0	46	924	18887	0	0	497	34	133	0	746	36	0	0	58	0	138	3	0	0	2236	2411	126	146	0	0	407
PC73	1071	244	64	391	0	75	1337	13	0	0	0	0	118	0	0	12	0	0	0	0	13	0	0	21	0	0	0	884	49	0	31	0	0	0	9	0	210	0	0	0	0	0	0	0	0	14	0	8	0
PC74	34118	6449	7371	2860	5447	7940	0	3626	340	7824	848	1701	890	0	0	0	0	1812	111	7	7185	119	2649	591	604	3701	0	0	117	62	529	0	863	103	650	42	3361	0	23	452	595	0	6878	0	0	2293	0	1215	0
PC75	17669	18942	99	43214	0	968	0	4546	3506	0	6411	0	60	0	0	1626	0	722	4974	13	613	0	6624	5178	0	546	0	0	0	2741	124	0	7915	1103	26	1518	0	12476	1410	565	3	0	49	1498	1790	14	0	1269	0
PC76	8873	698	0	601	4842	1694	0	4568	583	897	165	0	112	0	0	254	0	0	2309	0	82	68	0	0	855	38	0	0	291	144	149	28	1016	0	67	385	7	0	28	0	0	0	0	922	491	0	2038	661	50
PC77	22342	15555	16556	2220	0	5965	4813	7733	264	6115	4202	0	0	0	0	0	0	2633	3221	10	414	16	8941	2394	701	471	2362	21	0	1240	217	0	0	1367	35	1902	690	0	256	674	1248	0	0	2184	722	26	0	1548	10
PC78	185	1913	249	187	8502	373	0	891	462	125	18	0	0	0	41	0	0	85	151	11	184	0	0	49	0	465	0	15	24	0	222	0	25	10	6	218	46	0	0	59	371	0	94	17	20	13	0	888	0
PC80	0	4355	12815	7373	2321	2240	0	2934	1342	0	11069	36069	0	3963	2466	740	0	741	1343	6	357	0	0	0	0	284	0	0	0	0	65	2	0	2202	93	0	19	0	3607	0	0	0	215	0	1314	16	0	221	0
PC81	19729	14748	11033	18906	0	323	0	1012	10393	4	2153	0	1005	1824	0	0	17913	264	0	5	240	78	330	125	1881	0	0	0	24	0	64	0	0	0	0	19	0	45	0	0	2184	0	61	263	0	469	0	201	0
PC82	21737	10091	34690	7450	197	3497	0	5971	64	6787	0	2	0	0	1460	53	0	774	2012	97	542	5945	581	2790	375	217	0	118	0	0	8	478	1166	1753	58	1846	145	0	245	420	0	2475	368	124	133	0	0	1666	0
PC83	1933	1397	87	2807	89	149	0	152	269	115	12	0	0	0	0	0	0	0	30	12	305	147	0	25	0	0	0	0	0	49	246	0	0	37	11	0	0	0	0	8	0	0	0	0	0	59	0	0	0
PC84	8173	31441	22451	1788	61	5281	3648	3134	21	10584	0	0	8634	0	0	171	0	2150	1458	18	248	4161	1394	590	0	1809	0	0	0	7926	63	0	0	2154	43	1349	0	0	588	942	822	1812	666	1780	840	29	0	115	0
PC87	9	7131	810	909	2104	448	0	2031	596	745	0	0	41	5	41	499	0	119	237	0	133	0	0	0	0	1320	81	11	0	10	105	19	32	97	0	519	0	0	0	117	0	0	226	434	0	9	0	383	0
PC88	23515	10246	22628	1799	0	10674	6628	2288	133	6756	10200	0	0	0	0	0	0	1100	311	7	83	1121	0	235	1285	2845	7	0	175	0	170	0	0	821	27	416	66	0	4220	749	0	0	501	1499	44	12	0	137	0
PC90	1210	600	501	1130	145	195	0	135	65	111	16	250	0	289	128	11	0	61	0	64	97	58	14	435	168	98	0	31	0	152	147	904	16	45	63	5	0	9	28	72	10	12	30	0	129	23	0	24	0
PC92	38814	0	50	36	8822	0	439	27	6468	0	0	0	0	0	0	2783	0	0	21	6	2117	0	0	0	159	17	0	0	0	0	264	0	0	526	34	0	17638	0	0	0	0	0	0	0	0	117	0	552	24
PC93	74	19844	1692	833	31	1370	0	1151	34	2056	924	3532	582	0	0	167	33	1431	1972	0	167	275	1643	2271	160	2417	341	0	76	2486	21	0	234	167	8	233	108	1292	631	356	550	0	361	199	0	16	0	169	4
PC94	6434	3376	0	1269	0	1345	0	1354	775	299	316	0	0	0	0	1054	0	19	1515	0	1104	200	662	149	144	0	0	17	35	151	542	10	0	0	39	363	505	404	28	0	992	0	25	445	713	210	0	150	12
PC96	0	17089	1278	24574	22	887	1128	1042	597	845	0	0	5444	3	0	1056	0	0	489	0	100	4	0	660	750	0	19073	0	0	0	44	0	3286	1203	2383	356	23	0	1016	78	257	0	0	0	6	30	0	1268	15
PC97	1519	8366	4017	610	12	1647	0	1090	0	3297	195	0	0	0	0	0	0	1188	219	0	38	320	1152	195	771	170	0	0	221	1449	17	0	957	95	0	182	11	895	1063	36	118	852	819	132	0	52	0	0	0
PC98	27185	14062	0	5794	0	3571	0	2149	4066	285	0	3871	2058	2	141	2947	0	640	3617	10	32	0	5006	0	1587	2461	0	16722	0	0	49	13	685	0	0	13	4	2329	0	6	0	0	0	0	16	0	0	4625	10
PC99	0	0	2	19102	13873	1952	0	14337	8766	0	0	0	0	3	0	2537	0	0	0	44	101	0	0	0	0	0	0	0	0	0	75	0	0	19	27	0	33	0	0	0	0	0	15127	0	1216	4	0	0	0
R06	10817	28131	13220	20970	5	1819	0	334	4273	3211	0	0	333	0	0	121	0	668	8	0	102	0	0	0	0	0	335	0	0	0	40	0	0	107	0	1524	0	0	0	2880	67	2339	167	772	0	13	0	33	0
R06i	8187	21504	9158	20029	5	1645	0	324	4040	2185	0	0	238	0	0	33	0	538	0	27	135	0	0	0	0	13	317	0	0	0	304	0	0	70	0	943	6	0	0	2872	91	2062	52	558	0	54	0	36	20
R103i	4931	3385	3995	1637	9	2179	0	1685	112	1687	31	671	444	280	0	226	4163	46	6	0	279	9	1597	718	798	38	1713	5	0	378	515	5356	142	571	14	371	129	0	677	222	429	0	562	595	0	40	0	167	10
R134i	387	443	253	90	12	192	0	493	146	137	0	103	82	0	0	40	0	2	64	932	449	0	53	46	43	0	0	0	0	0	60	0	19	10	5	33	9	0	0	61	73	10	0	95	0	41	0	69	0
R138i	9477	10340	0	3473	558	240	0	1941	686	0	0	2685	3899	0	0	759	0	0	322	0	46	0	1836	1331	806	0	0	371	101	0	45	0	2477	0	4370	0	0	0	0	0	1648	0	0	961	0	56	0	0	0
R139i	5619	1241	0	1816	388	465	0	66	11	0	192	668	408	0	2546	62	0	5	0	3	50	0	23	95	201	142	177	0	0	0	123	0	0	113	697	35	0	0	0	197	59	38	0	309	43	45	0	0	29
R142i	11880	3844	2219	116	520	880	926	284	225	1054	582	625	396	0	68	0	0	99	1396	0	118	0	0	1205	193	188	99	4	10	0	47	0	0	169	0	299	69	0	381	20	81	126	314	250	418	102	0	129	4
R157i	12833	12126	895	3177	0	670	0	4736	240	8080	0	0	0	0	260	452	0	1555	3299	53	46	494	0	0	2415	2505	0	0	3240	0	537	0	0	705	0	2656	118	37	566	323	420	0	248	0	1831	73	0	1996	0
R167i	0	0	0	2438	13639	1119	0	339	1963	0	0	0	0	0	289	184	0	0	0	10	491	0	0	0	0	0	0	184	0	0	1050	0	0	49	80	0	9	0	0	298	0	0	22	17	0	277	0	55	155
R170i	643	397	244	25	92	1541	0	55	10	42	0	0	0	5	0	0	0	103	19	0	230	0	0	0	0	0	0	0	0	0	140	0	33	6	0	0	13	0	0	0	0	61	0	0	0	39	0	50	45
R176i	10774	9204	26	8584	7375	9891	16217	2491	11626	0	0	0	1340	7	0	6203	0	0	222	98	301	2424	0	4999	0	0	0	19	1495	0	2825	0	0	109	11	3731	124	0	0	0	59	0	316	0	0	266	0	0	0
R178i	0	23284	24295	2544	0	2064	27086	3426	438	196	0	0	1643	0	145	271	0	272	8630	0	70	0	286	704	0	0	0	0	0	184	250	0	0	49	14	3334	0	0	639	29	0	2132	1487	0	1418	111	0	0	0
R22i	0	8	18987	853	8283	1235	0	628	364	2124	0	0	0	0	0	35	0	0	480	0	117	0	0	0	0	84	0	25	0	0	293	6	0	0	9	316	18	0	0	2610	0	0	100	0	214	55	0	165	7
R25i	6850	12328	5363	1975	104	1452	0	3147	0	1795	514	0	677	26160	0	53	6294	2824	4816	14	2326	31	1123	1129	1039	1443	0	214	498	618	135	0	434	331	345	218	492	1174	3192	111	448	770	119	273	1458	0	0	79	0
R40i	19364	26669	12742	14775	7978	10450	0	5577	973	1367	3863	0	654	0	0	76	15837	4850	269	35	544	2257	2479	474	1846	0	0	125	645	6130	243	6	0	432	26	1266	4636	3533	6579	0	3205	1559	684	0	20	27	0	192	11
R42i	10670	21111	10	7764	8134	1757	534	1658	27	0	9288	0	36	8	0	637	0	0	162	59	640	2392	0	355	0	3635	0	0	24	1199	429	0	498	479	50	1078	53	0	0	1429	0	0	106	3011	675	321	0	14	15
R45i	2623	3224	1774	316	221	510	1006	724	334	714	108	871	162	1712	167	26	447	508	683	96	1062	271	323	562	601	130	316	166	199	600	357	5	275	562	72	108	242	32	388	135	301	75	155	20	358	70	0	167	170
R59i	9315	5338	1049	2095	812	5060	0	277	247	367	1196	783	0	0	0	700	481	636	0	18	310	5	0	154	0	4423	165	18	0	291	219	0	123	76	34	194	11	8	0	354	232	0	155	197	0	200	0	72	12
R77i	14176	10639	12760	1362	0	4257	2217	4632	103	4834	4312	0	0	0	0	0	0	2008	3062	14	355	7	4755	1831	627	320	4454	11	0	1917	52	0	0	1089	48	1506	347	0	394	802	1217	0	52	1282	1109	20	0	719	0
S112i	0	82	1524	1302	65	1046	0	3497	181	0	0	0	0	0	0	0	0	32	1510	21	160	0	0	0	0	0	881	0	0	0	62	0	0	340	0	1588	11	0	0	0	0	0	8	210	0	7	0	174	18
S64i	0	23494	18293	2255	564	198	0	10752	804	0	0	989	0	0	0	0	0	14	0	15	137	0	0	0	1423	0	881	0	189	0	576	0	0	173	371	0	49	0	0	0	0	0	39	0	1903	114	0	0	0
S65i	281	1530	6440	904	127	157	383	352	0	291	0	0	0	0	0	0	0	259	120	34	1726	0	0	182	36	0	0	0	0	280	1817	12	0	105	18	96	171	0	91	135	187	669	160	56	0	537	0	0	57
S70i	0	2905	0	2436	3959	3554	0	1066	2189	0	0	5876	0	0	0	2401	0	0	2353	0	93	0	0	0	0	735	0	536	0	0	868	0	0	0	2204	0	19	0	0	908	0	0	0	0	1231	132	0	1513	7
T02	9640	9035	9690	1410	0	1328	0	1631	0	330	4667	0	8949	0	0	286	3648	1474	94	52	44	539	0	424	496	499	0	28	665	0	72	0	0	428	0	477	162	0	133	1311	404	369	143	2341	246	42	0	44	0
T02i1	13792	12560	17730	2534	0	2462	0	3153	0	750	6218	0	9554	0	26	500	7635	2484	188	9	28	1285	0	667	861	1124	0	13	1705	0	32	0	0	868	9	959	408	0	246	2645	921	794	197	3968	563	32	0	85	0
T02i2	4116	3660	2978	340	0	406	0	523	0	127	1846	0	3217	0	0	140	1472	312	30	69	208	105	0	229	168	117	0	33	157	0	414	0	0	98	0	84	64	0	39	312	85	109	75	930	85	594	0	10	22
T130i	0	20697	22360	2441	0	1202	6564	1965	1353	780	4103	15503	1944	0	0	1480	0	41	132	0	546	0	1522	697	983	280	0	6	0	559	94	0	1424	723	26	525	149	0	0	909	0	3807	0	791	8	38	0	340	0
T137i	5640	18275	9582	122	1554	12946	7452	834	47	4913	0	0	0	0	0	435	0	905	5	0	168	3794	0	766	0	686	0	0	0	0	254	0	0	474	68	13	38	0	0	1371	0	0	144	807	698	133	0	734	13
TI02	9309	9423	8900	967	0	1201	0	1792	10	291	3979	0	7718	0	0	171	3532	1143	41	24	56	352	0	273	465	468	0	21	457	0	219	0	0	316	9	464	108	0	98	1270	265	191	101	1364	126	178	0	33	27
TI03i	0	6009	634	16949	27821	840	0	606	42	0	0	0	0	0	0	1874	0	0	14	0	49	0	0	0	7738	0	0	0	0	0	229	0	0	0	236	0	0	0	0	0	0	0	4226	0	7	29	0	0	29
TI04I	0	712	0	0	437	0	0	0	195	0	0	1260	0	2631	0	0	0	0	0	0	377	0	0	0	0	0	0	3890	0	0	888	2333	0	0	54	0	32	0	0	0	89	0	0	0	18	211	0	0	0
TI05	18399	3313	0	2372	2588	16173	0	940	3688	4406	81	0	0	0	0	2773	250	0	538	0	744	0	0	1290	1884	4894	0	51	1099	164	229	0	883	30	20	23	0	1275	564	0	2972	0	1699	0	691	70	0	771	33
TI07	12400	5925	6120	3732	222	2824	1261	2470	0	16539	6955	0	1505	0	0	9	0	359	157	0	96	8360	457	272	444	864	0	0	358	0	134	0	2546	1003	36	388	0	0	788	666	296	3669	44	363	6	31	0	232	5
TI08	2442	5379	1766	141	0	401	0	506	299	1134	968	395	42	0	0	0	0	353	227	0	137	0	307	437	176	0	0	0	0	114	131	0	0	66	5	277	12	0	31	75	44	42	55	155	0	24	0	181	0
TI09	13690	11747	10195	1108	233	4845	0	4531	606	3325	3080	3731	251	0	2601	66	13142	8107	1398	0	26	145	1055	1468	320	3604	7	0	94	5691	24	0	4031	828	9	1284	29	2113	1182	33	2203	1322	1636	1173	1733	7	0	272	0
TI100	5859	201	2110	312	4927	3331	0	471	1100	97	20	333	114	0	0	20	511	115	119	0	84	0	70	149	92	2168	482	0	0	28	79	0	0	69	0	285	3	0	124	15	579	314	0	943	0	84	0	116	6
TI101	21053	5422	1766	15062	23	367	127	949	134	175	463	0	0	0	0	0	0	151	110	10	146	0	0	42	140	0	360	772	0	74	73	0	0	138	0	104	111	0	75	179	0	0	7	261	0	72	0	143	0
TI102	20830	5874	5522	7403	0	4569	1817	1815	3416	244	6134	0	3900	0	0	4449	0	154	139	0	385	6623	0	0	0	218	0	0	9122	0	117	5	0	1377	45	0	103	76	0	11	0	0	0	113	19	56	0	38	14
TI103	3825	2103	1564	813	26	957	0	834	120	682	5	178	154	155	0	108	2359	64	0	0	67	0	901	323	397	0	376	0	0	221	138	2339	97	82	0	113	61	0	350	30	47	0	229	281	0	65	0	50	7
TI104	8971	549	4801	2265	517	52	0	2036	29	562	2358	3304	1749	2	0	179	2690	4609	47	0	1609	5	583	630	158	0	399	14	0	554	286	79	0	241	184	29	63	0	0	132	309	0	639	881	79	18	0	4500	157
TI106i	0	0	0	5665	1433	0	15611	657	293	0	0	0	0	0	0	1951	0	0	19	0	99	0	2510	0	0	0	1063	11	0	0	153	0	0	409	750	0	8	0	0	0	0	0	485	0	0	71	0	0	0
TI108	0	1283	0	321	2589	276	324	85	130	95	0	0	0	0	0	267	0	0	0	0	88	0	0	0	0	21	0	0	0	0	87	0	0	0	0	0	67	0	0	83	0	0	4	0	0	43	0	0	0
TI110	8884	3398	18247	429	91	8239	2935	3041	1672	1380	0	0	0	0	0	95	0	565	489	0	323	0	0	221	103	935	0	18	0	637	164	7	0	382	46	722	25	0	0	58	0	0	208	0	646	121	0	387	0
TI111	6149	1886	0	563	6366	1277	0	931	2157	0	0	776	12	0	0	948	541	0	0	24	937	0	187	174	79	27	0	11	0	0	361	0	1051	2	91	10	0	12	0	0	479	0	0	0	0	19	0	42	33
TI112	0	227	5182	3312	515	1994	0	8143	927	0	0	0	0	0	0	0	0	204	5524	127	801	0	0	0	0	0	4613	0	0	0	26	0	0	672	325	3040	239	0	0	0	0	0	11	769	0	5	0	287	0
TI113	0	6797	0	1708	16	6592	3088	1407	2651	0	0	6863	0	0	0	3884	0	0	20	17	90	0	0	0	859	205	1460	18138	0	0	123	0	0	847	0	822	29	0	0	266	0	237	27	0	0	14	0	51	0
TI114	19644	8187	25	3692	0	945	0	14542	2794	15155	0	0	0	0	0	50	0	867	4412	34	3328	1741	2636	2135	0	4494	0	24	4073	0	54	56	915	632	343	149	770	0	0	0	2739	0	33	0	220	0	0	4946	0
TI115	12867	2545	8781	2291	3	5562	0	1927	575	7041	1979	0	0	2	7	0	0	646	1315	0	250	531	537	588	678	0	0	0	674	259	40	0	0	565	0	682	42	0	106	0	2117	559	40	754	0	8	0	308	0
TI117	0	8769	16	1817	44483	301	16832	449	3059	0	0	0	0	0	0	4740	0	0	0	0	242	0	0	0	0	1133	0	147	0	0	16	0	0	35	1239	0	0	0	0	67	0	0	34	0	0	28	0	825	0
TI117i	0	10888	0	2180	23850	517	19832	727	3740	0	0	0	0	0	0	6009	0	0	0	7	271	0	0	0	0	1117	0	321	0	0	49	0	0	9	1581	0	42	0	0	122	0	0	32	0	0	31	0	955	0
TI118	22	38152	17256	63368	489	328	1179	1582	588	10205	0	0	7672	0	0	187	0	440	129	17	351	2962	0	6203	0	793	0	0	0	933	260	0	0	741	51	187	154	0	705	1921	0	1567	204	469	34	87	0	213	42
TI119	3717	37875	3914	20532	27	344	8	1236	218	0	9034	0	5579	6	0	0	0	52	54	3	546	9393	0	3076	927	0	0	0	1444	0	92	10	936	1612	27	131	45	0	0	0	98	0	46	0	34	106	12	0	0
TI12	45749	17371	139	6460	984	10047	8042	9016	0	201	0	0	8275	0	0	7032	0	0	55	0	164	13517	323	0	4611	0	0	0	0	7061	72	0	0	273	0	0	0	85	0	0	0	861	113	1194	0	3	0	110	0
TI122	2269	332	12	1656	13115	1053	0	530	1804	9	0	0	554	6	0	1671	0	0	0	6	141	0	164	251	0	4255	0	0	0	0	150	0	0	0	732	0	63	0	0	0	0	0	26	0	0	31	0	0	0
TI123	3247	1814	1481	462	26	1654	0	1124	14	125	533	672	37	0	0	0	3	144	792	0	76	0	223	95	34	52	0	0	0	32	27	0	0	303	0	236	16	0	13	44	50	76	45	270	17	59	0	121	0
TI124	1441	987	1307	122	128	403	140	185	0	112	125	0	184	0	26	34	0	138	8	0	34	94	297	80	17	9	0	21	41	0	79	0	0	6	0	66	79	0	0	93	0	0	4	0	0	5	0	67	0
TI128	14058	18555	0	1858	0	1561	0	68	11171	0	0	0	0	0	0	0	0	0	0	26	188	0	0	0	0	0	0	0	0	27	653	0	0	0	0	0	92	0	0	0	0	0	0	0	0	82	0	0	0
TI129	0	18451	16760	3209	559	2176	0	4886	5561	2611	0	0	0	0	1085	0	11051	597	1198	3	324	3041	283	1152	1120	713	0	0	8787	0	9	0	0	578	22	545	548	0	746	108	512	0	517	0	0	34	0	310	5
TI130	0	18226	17775	2236	0	916	4744	1770	1210	550	3655	9774	1554	0	0	1520	0	24	138	7	381	0	899	707	898	217	0	4	0	317	113	2	1350	824	10	232	52	0	0	695	0	3655	0	466	0	54	0	177	0
TI132	0	15910	0	7598	0	229	8565	1057	188	0	0	0	0	0	0	242	0	0	0	0	72	0	0	0	0	0	387	0	0	0	98	0	0	440	4075	69	10	0	55	0	0	0	62	0	0	47	0	52	0
TI133	0	3803	0	156	2391	0	0	7	25	0	0	0	211	0	0	8	0	0	0	0	19	0	0	0	0	0	54	0	0	0	97	0	0	0	10	0	0	0	0	0	0	0	0	0	0	92	0	0	7
TI135	2496	381	838	1559	191	44	0	265	34	335	29	0	18	0	20	0	0	0	0	0	35	553	0	78	127	0	0	0	1202	33	106	0	60	18	17	0	0	0	0	79	0	358	0	0	0	42	0	58	0
TI136	9663	8567	830	14920	1397	2343	0	451	119	236	2548	0	1350	0	0	472	0	394	122	17	134	67	0	127	0	90	336	11	0	314	222	0	0	143	11	375	6	369	279	0	36	19	204	48	12	83	0	39	0
TI137	1221	4137	2094	33	143	2878	1351	115	8	795	0	0	0	0	0	105	0	233	18	0	29	358	0	108	0	110	0	0	0	0	88	0	0	55	0	5	0	0	0	197	0	0	32	244	66	24	0	128	0
TI138i	9730	9658	0	4034	752	416	0	2176	1400	0	0	2869	6280	0	0	698	0	0	224	10	16	0	1703	751	668	0	0	0	67	0	73	0	2448	2	3002	0	7	0	0	0	1229	0	0	478	0	61	0	0	3
TI139	7102	1536	24	1944	261	637	0	146	31	0	212	607	519	0	3301	0	13	0	19	87	26705	16	11	129	179	288	147	17	0	0	142	87	0	94	816	41	660	0	0	215	18	74	6	134	44	233	0	60	0
TI140	11701	1094	0	7086	3653	157	7383	0	0	0	0	1503	0	0	4852	0	0	0	0	0	94	0	1101	840	0	0	138	151	0	0	106	11	846	0	0	0	91	2889	0	0	0	0	0	0	0	110	0	0	0
TI142i	23487	5977	5932	364	1048	3500	2340	579	921	2729	984	2005	484	0	429	0	0	380	2693	0	310	0	0	1593	588	1161	213	5	18	0	61	0	0	628	0	1133	199	0	1115	63	844	444	1247	799	1991	46	0	442	0
TI144	0	9	0	8349	6552	2142	0	606	2093	0	0	0	0	0	0	0	0	0	0	0	184	0	0	0	0	0	1993	0	0	0	83	0	0	0	0	0	17	0	0	0	0	0	55	0	0	48	0	0	0
TI145	10573	9084	7206	1218	0	467	0	1815	58	2360	3903	0	0	0	0	46	0	2721	1224	5	286	792	0	1435	36	242	0	4	230	2524	23	0	0	109	0	539	21	0	0	55	234	110	162	233	0	99	0	164	0
TI146	15047	2110	8932	3613	2566	5939	0	3610	559	2471	151	0	1511	0	0	596	0	0	0	0	153	504	12	395	264	86	0	0	1541	0	41	0	419	95	9	262	113	0	0	2338	101	4022	28	397	10	55	0	485	0
TI148	3768	3518	6294	3835	8489	1353	0	755	181	963	357	0	459	0	0	91	733	2432	105	36925	10	413	1393	7	326	2794	0	0	301	141	128	0	236	490	0	219	82	487	81	1402	453	366	337	1097	0	50	0	60	0
TI15	0	0	23	2994	13915	24105	0	1384	10654	10	0	0	0	0	751	4092	5	4	0	32	184	0	0	0	0	0	0	0	0	0	147	0	0	453	785	5	0	0	0	0	4569	0	134	0	0	42	0	0	0
TI150	18458	23739	2125	5939	1948	4878	0	3177	1105	499	314	322	1327	30	0	4772	1008	3601	1840	13	39	474	1636	1661	1662	156	2467	0	334	884	71	0	108	184	0	107	0	4645	218	146	3201	26	816	6	1491	15	0	142	18
TI151	7572	4852	3766	1494	5	4209	0	551	479	2027	0	664	111	9	0	52	1807	275	1291	0	153	36	139	383	163	0	0	5	56	531	84	0	0	176	13	964	0	266	81	12	316	0	330	0	6	14	0	85	9
TI152	15208	772	203	938	615	3328	0	1390	873	27	37	661	2505	0	35	161	80	40	704	0	1623	33	47	45	68	1135	566	400	40	79	9	2	30	15	39	688	151	0	5	12	35	0	28	476	1984	3	0	311	0
TI154	1506	1846	2472	310	0	641	0	572	12	55	0	0	941	0	0	99	0	134	0	0	54	87	234	461	242	409	0	0	101	76	258	0	230	161	21	57	155	0	82	194	46	80	179	274	0	0	0	108	3
TI156	414	85	303	0	435	76	15	0	98	55	0	0	0	0	0	0	0	0	0	35	155	3	0	0	13	0	0	0	0	0	151	0	0	12	26	0	5	0	0	46	6	0	0	88	0	111	0	0	0
TI157	17682	15392	766	4015	13	1191	0	4441	346	10670	0	0	0	7	652	236	0	2388	2429	4	261	592	0	0	3673	3789	0	0	3447	0	124	0	0	595	18	2167	55	0	701	461	596	0	407	0	2309	19	0	1854	0
TI16	7352	787	0	1295	0	0	0	437	165	0	2446	337	1332	0	5074	53	0	0	13	0	5	0	0	0	0	391	1252	0	0	0	23	0	0	0	0	119	0	0	0	0	37	0	27	0	73	18	0	28	0
TI160	11640	1816	10978	1105	0	406	116	10669	56	3139	877	0	1004	0	0	0	0	2242	2055	0	322	345	0	986	161	29	684	7	0	1916	61	0	0	317	34	834	94	0	134	228	376	398	32	847	810	18	0	861	5
TI161i	3907	6272	0	1012	0	2174	0	1689	59	1851	1532	0	1008	25	0	321	0	980	62	22	140	633	455	1230	1316	0	0	0	0	0	262	0	3590	231	37	327	0	0	1699	46	0	0	14	0	266	3	0	309	4
TI162	3609	2174	2153	825	1962	1907	13	432	0	127	679	961	222	1342	196	0	1294	1058	319	10132	249	65	316	125	830	115	13	0	32	139	178	0	124	230	0	404	12	761	192	76	126	70	187	92	0	5	0	36	5
TI163	9143	2871	1905	2548	7261	2485	2775	3648	4956	692	0	0	0	0	0	2113	0	64	83	19	246	0	0	0	0	479	0	0	10	0	68	8	0	301	36	613	83	0	990	767	521	56	204	1156	483	76	0	413	0
TI166	0	3709	0	195	155	213	1688	47	446	0	0	341	0	0	201	367	0	0	4	0	221	0	16	0	0	0	20	135	0	15	316	0	0	21	0	73	81	0	0	0	0	0	0	25	0	1636	0	34	0
TI167	0	9	0	1098	16441	445	0	157	1398	0	0	0	0	0	242	246	0	0	0	39	228	0	0	0	0	0	0	16	0	0	797	0	0	27	25	0	33	0	0	97	0	0	0	32	19	417	0	0	0
TI168	10141	3092	7168	652	10	2946	0	3948	0	1194	763	1518	204	1312	202	140	544	1326	855	24	162	153	300	109	241	611	0	0	0	215	695	0	104	228	0	88	0	0	910	245	303	283	161	566	0	19	0	242	0
TI169	42835	2858	13735	688	12458	2057	0	2242	278	2703	1278	0	1596	0	6	0	11927	3706	622	0	302	69	346	2347	227	31	183	0	201	127	337	0	387	87	19	284	2424	0	253	230	3069	256	370	43	144	34	0	43	0
TI17	4939	886	1759	213	651	821	1373	134	553	234	47	30	13	0	206	55	0	100	39	7	8	0	0	0	0	39	109	59	0	7	120	0	0	41	0	6	119	0	0	281	29	0	0	127	0	40	0	0	0
TI170	1064	424	484	5	22	1178	0	123	0	138	0	0	0	0	0	0	0	99	47	0	611	0	0	6	0	0	0	0	0	0	280	0	37	0	0	0	239	0	0	17	0	86	0	22	0	52	0	145	18
TI171	2011	305	26	1920	13	518	742	375	174	0	0	0	909	0	0	588	0	0	0	0	25	0	0	194	0	0	513	10	0	0	103	0	0	36	0	14	0	12	11	31	0	195	0	0	0	32	0	0	0
TI173	0	34008	54738	14638	103	895	2635	1459	37	22963	6782	4	3960	10	0	295	7	16	1758	33	477	10459	1949	2860	3069	0	0	0	6411	8023	248	0	0	1956	46	852	70	0	3680	1454	425	1814	109	418	1491	18	0	2897	38
TI174	40511	10089	17379	3852	426	10390	5215	7375	273	9392	13008	0	5317	0	0	103	0	915	3017	3	121	2643	2636	1520	1865	2875	0	0	24	5995	396	0	0	787	0	1830	0	0	381	159	2540	240	2016	2238	60	21	0	815	5
TI175	13455	16264	15	25229	0	287	5705	674	95	0	1845	9354	4267	0	16216	0	0	52	0	30961	1154	331	1683	2326	731	0	1634	7979	0	1379	520	0	1520	531	21	425	233	0	4090	85	0	0	0	0	61	31	562	56	0
TI175i	13928	17657	0	26980	0	473	6072	777	49	0	1986	9738	3983	0	18813	0	0	13	0	34296	1529	239	1951	2364	726	0	1858	8735	0	1671	459	0	1681	478	329	529	299	0	4825	89	0	0	26	0	56	21	538	75	0
TI176	24343	16177	169	6275	2193	4090	5536	4124	3536	105	11	19	3217	142	14	5766	6	61	29	31	980	732	49	1230	0	0	15	0	546	62	1220	13	77	113	0	726	116	0	0	37	31	0	207	12	17	2140	0	0	7
TI176i	13241	8708	11	3395	1147	2089	4638	1929	2173	0	0	0	1719	0	0	3979	0	0	35	0	90	480	0	801	0	0	0	0	424	21	1082	0	16	0	0	698	0	0	0	0	0	0	59	0	0	110	0	0	26
TI177	15773	3206	8824	3169	0	453	0	4294	138	6412	1567	0	195	0	8234	463	0	3964	1005	0	718	723	0	220	0	0	0	0	1952	676	1239	0	3083	1725	0	1906	26	2467	157	768	638	3735	1138	1554	3061	52	0	335	12
TI178	0	35353	54100	4161	0	2417	45056	3565	766	187	0	0	1381	0	358	232	0	367	10673	0	214	0	376	517	0	0	13	0	0	97	620	0	0	92	9	3655	8	0	743	262	0	2360	1857	0	1274	0	0	0	27
TI179	99	176	0	1098	13376	13885	0	7914	755	28	0	0	0	0	0	2062	0	0	0	86	5047	0	16	0	0	0	0	573	0	0	1679	0	0	0	53	31	206	0	0	2583	0	0	0	0	0	422	0	0	0
TI18	0	0	9	18	7405	0	0	0	0	0	0	0	0	0	0	0	0	0	0	0	129	256	0	0	0	0	0	182	0	0	197	0	0	0	489	0	0	0	0	0	0	0	0	0	0	40	2460	0	0
TI180	898	362	4774	381	128	30	0	129	0	206	0	0	52	0	0	0	0	55	0	194	46	40	27	4	38	12	0	0	18	0	626	0	0	81	8	13	140	0	8	38	15	24	0	16	0	12	0	0	0
TI180i	2727	852	12235	1519	562	119	0	327	0	484	0	0	78	0	0	0	0	216	12	677	571	235	34	13	80	0	0	0	108	0	296	0	17	205	91	26	1049	0	18	134	30	13	43	109	11	31	0	21	0
TI181	706	957	6934	391	5	664	0	2297	0	875	957	836	346	19429	0	303	126	1969	3387	2013	73	0	504	115	231	28	499	0	25	61	171	0	19	172	218	413	7	144	27	187	428	189	342	1052	0	26	0	142	0
TI182	10705	9423	10701	3866	2607	3498	500	2672	1297	2665	1138	2283	650	617	477	404	4803	1770	1779	352	670	406	676	784	1047	1109	369	1141	614	548	760	551	344	1682	312	606	575	339	552	685	1086	228	674	322	460	755	0	453	488
TI183	6289	2991	8403	4004	0	835	0	1485	1617	27	33	0	147	0	0	0	17	14	108	7	1623	309	0	53	314	0	0	97	203	33	1371	0	151	37	18	88	47	0	58	371	214	623	56	0	0	154	0	130	12
TI184	8241	6303	20988	10548	212	1864	0	2549	0	2799	1230	22766	33	1231	28	108	3166	1028	312	13	876	0	2412	413	1943	281	204	8	0	148	1325	0	315	259	97	278	368	72	246	219	626	0	100	224	0	170	0	60	0
TI18i	0	0	0	0	41059	0	0	0	0	0	0	0	0	0	0	0	0	0	0	0	1319	1929	0	0	0	0	0	1409	0	0	429	0	0	0	3224	0	12	0	0	0	0	0	0	0	0	146	14552	0	18
TI19	14590	2629	137	1705	8733	3558	0	713	2764	3090	2594	0	2250	0	0	4012	0	0	23	17	3739	0	0	309	1008	0	961	8219	0	0	726	325	25	206	244	116	42213	0	99	0	0	0	68	0	159	51	1308	0	0
TI20	0	17599	0	4869	0	543	0	1570	764	0	7110	0	0	10	0	151	6	376	719	17	531	0	1584	617	1100	2032	0	141	4131	0	264	0	0	0	385	1784	1433	0	3	0	0	229	7	5	879	22	0	703	0
TI20i	0	29309	13	10336	7	1150	0	3253	1375	0	8920	0	0	0	0	360	0	471	1114	0	867	0	1960	852	1462	2455	0	298	6113	0	363	0	0	0	706	3080	1064	0	0	0	0	840	0	0	2103	178	0	1080	0
TI22	0	130	77939	3397	39262	4627	0	2349	1026	8143	0	0	0	0	0	141	0	0	2968	259	1500	0	0	0	0	419	0	0	0	0	393	6	0	0	436	2442	714	0	0	11282	0	0	1019	0	620	23	0	898	0
TI24	19791	756	17140	756	27	3495	0	1612	236	4256	675	0	0	1154	1401	0	986	4042	69	17	38	8	782	43	219	5041	0	0	141	175	91	0	0	1300	0	1531	880	0	8	29	462	1890	585	1476	0	12	0	141	0
TI28	12139	24964	0	10301	3702	1061	0	14714	3454	4569	569	6321	1790	32919	0	2202	2308	0	17	0	44	0	665	585	2293	0	654	0	0	150	181	0	144	238	163	0	7944	0	62	0	1441	0	31	0	0	31	0	671	0
TI29	452	3296	3289	580	67	497	2066	123	0	245	0	0	3022	0	16	0	0	175	84	9	21	0	0	612	0	0	0	0	0	132	73	0	0	160	0	67	7	0	338	92	0	34	227	0	5	8	0	77	0
TI31	33629	14999	0	33731	19472	323	424	3186	538	0	2671	0	3971	0	51214	1885	0	0	0	18	782	15446	0	3233	6393	0	0	1704	0	0	639	0	12167	17	14720	0	0	0	0	0	0	0	0	4	0	366	0	0	0
TI31i	6462	3312	0	14965	7242	96	11	1551	271	0	621	0	542	0	20826	1139	0	0	0	18	229	5233	0	946	2167	0	0	338	0	0	287	0	3829	0	6050	0	0	0	0	0	0	0	0	0	0	104	0	0	0
TI32	85401	2385	7	761	33667	1111	0	1834	49042	0	5817	0	57	0	12	682	0	0	0	12	38	0	0	0	531	188	2171	25472	0	0	272	0	0	0	2979	0	8	0	11	0	0	0	38	0	0	269	0	3	327
TI33	4023	407	0	233	1461	573	0	143	2724	0	1033	0	0	0	0	872	0	0	0	13	638	142	326	110	0	0	0	0	360	0	222	5	85	0	52	0	265	110	14	0	0	0	27	0	0	60	0	0	0
TI33i	17781	1286	0	1464	7203	2259	0	366	5544	0	3738	0	0	0	22	2009	0	0	0	0	904	705	1509	376	0	0	0	16	1538	0	1212	0	197	0	115	0	530	731	63	0	0	0	57	0	0	149	0	19	0
TI34	977	7692	0	2151	1709	129	0	550	3549	0	0	437	2930	0	0	0	0	0	32	89	398	0	682	16	0	0	0	1071	0	0	737	0	649	0	119	0	232	31	62	0	0	0	0	0	0	213	5818	0	0
TI34i	2699	19551	0	6291	5812	1010	0	1459	11568	0	0	1588	7422	0	0	0	0	0	90	11	815	0	1992	122	0	0	0	1715	0	0	1159	0	1686	0	166	0	177	161	119	0	0	0	0	0	0	119	11878	0	19
TI35	3926	1417	2304	72	0	103	0	452	0	95	1631	0	604	0	10	7	0	163	297	0	14	0	745	0	0	57	0	10	4	301	200	0	767	82	0	87	0	0	287	42	0	61	12	30	188	8	0	25	3
TI35i	7606	2220	1508	11	0	132	0	316	0	121	3803	0	1090	0	0	0	0	89	608	0	145	0	1199	0	0	28	0	0	24	512	616	0	1414	102	21	35	15	0	565	309	0	0	32	41	133	237	0	0	70
TI36	10117	10047	0	4297	3213	5278	12056	5937	4094	2724	0	0	7709	56	0	7648	0	0	0	10	352	793	0	0	1003	0	0	27	0	0	1049	15	0	0	10	149	0	303	0	0	0	105	0	0	0	75	10463	43	21
TI37	238	824	1909	111	0	356	152	338	5	165	31	361	145	0	0	0	0	82	0	112	358	0	0	9	0	50	157	0	0	87	345	0	0	23	0	58	73	0	50	0	185	20	9	12	0	132	0	0	0
TI38	48602	15228	33130	1683	7	14646	0	432	212	7329	267	0	17	5	4	114	3	750	45	0	9	169	123	215	440	30	14	68	160	84	47	0	165	572	123	410	1094	0	13	1612	353	218	275	1290	0	431	0	48	0
TI40	17135	21672	12788	10365	5660	10804	0	5529	1051	1365	3245	0	588	34	15	80	13407	3951	115	70	603	1700	2015	390	1016	0	6	69	273	4716	542	41	0	491	52	1124	2353	1992	4847	0	2504	1729	591	0	12	98	0	74	11
TI41	8	1700	0	3233	20	81	15405	0	599	0	0	1926	3290	0	0	0	0	0	0	308	131	0	0	0	0	0	4	107	0	0	356	0	0	2	63	0	28	0	0	0	0	0	54	0	0	70	0	0	0
TI43	16861	19889	20783	14406	75	342	2171	1550	1154	1741	0	0	4351	0	128	36	0	0	282	0	72	0	0	1283	715	0	7061	12	0	0	282	0	0	1368	9	232	8	0	567	996	0	3303	110	196	258	19	0	71	0
TI44	0	30275	8	22576	12442	10926	2780	4291	139	0	0	0	3253	0	3478	2009	0	2877	2274	0	178	0	2147	2686	0	0	0	0	0	5256	200	0	0	2413	0	1104	0	13613	4126	0	0	0	65	0	1311	27	0	1144	11
TI45	31	5	11	0	0	0	0	0	0	0	0	0	0	0	0	0	0	0	0	12	940	0	0	0	0	0	4	28	0	0	153	5	0	0	57	0	1627	0	0	0	0	0	0	0	4	0	0	0	15
TI45i	7546	5849	419	243	18	5269	4464	2716	1901	186	0	1988	0	0	0	0	0	92	182	7	2805	0	147	500	617	32	613	96	0	105	59	12	33	102	110	0	877	0	0	0	238	0	139	0	1025	93	0	221	0
TI46	2027	4088	0	878	1833	0	4456	239	455	0	0	0	0	0	7707	0	0	0	0	0	6	0	0	0	1498	92	571	0	0	0	27	0	0	7	0	0	0	0	0	0	0	0	0	0	106	9	922	0	0
TI46i	8662	17886	0	2984	5032	0	17491	658	1625	0	0	0	0	0	26510	0	0	33	0	6	67	0	0	0	5174	145	2038	64	0	0	13	0	0	54	40	0	0	0	0	0	0	0	0	0	447	51	3491	0	0
TI47	28743	35225	41109	11981	0	723	0	21737	0	950	0	0	2879	0	5	16	0	17939	0	0	84	276	2893	2386	553	0	0	0	0	45	94	0	0	2803	0	21	21	0	569	13	0	1140	0	0	0	18	0	0	0
TI48	27038	12584	29142	2573	314	2748	3590	1709	20	3715	782	0	116	0	238	332	0	1807	604	19	166	0	0	1241	1155	491	125	0	7659	142	387	0	6467	5147	16	689	52	0	149	1588	939	1434	2279	652	0	58	0	340	0
TI49	3648	5994	10719	1421	164	1023	3094	1477	161	813	0	0	636	8	6	51	0	725	23	61	289	0	13	1498	513	1072	541	0	0	695	293	0	0	239	0	264	258	0	198	194	0	0	0	15	61	211	0	139	0
TI50	2974	3041	0	246	1872	1112	0	0	2431	0	290	798	214	7	0	2286	0	0	0	0	185	73	496	10	98	0	821	0	0	51	0	0	41	8	0	0	4	41	68	0	38	0	0	0	0	0	0	4	0
TI51	0	0	0	5855	10210	1145	0	1595	26712	21	0	0	0	0	0	1719	0	0	1973	0	43	0	0	0	4792	0	0	963	0	0	141	0	0	226	2047	0	13	0	0	0	0	0	53	0	0	78	5956	0	0
TI52	5652	1608	531	510	53	1621	5436	438	0	79	436	496	519	0	0	56	0	61	0	0	52	0	114	46	65	929	92	0	0	170	91	0	0	14	0	117	0	0	38	61	39	0	4	89	0	50	0	8	11
TI53	13632	4333	752	1258	78	1143	0	6289	21	594	8360	0	0	0	0	0	0	9825	2198	16	1285	0	0	3447	0	0	1111	19	0	1325	76	0	0	285	11	838	1840	0	0	588	0	628	905	502	1229	0	0	76	0
TI55	14220	10530	18734	3759	1549	8309	30	2636	1596	351	12	0	1849	0	0	809	18745	627	971	90	211	1204	0	222	396	0	0	1407	0	0	105	0	627	55	29	0	172	780	73	0	1553	0	194	0	305	160	1564	191	0
TI56	0	7005	0	2127	6368	19054	9	2165	810	0	0	0	0	0	0	6510	0	0	0	10	109	4813	2867	0	0	0	0	0	0	0	33	0	0	0	415	0	0	0	0	0	0	0	0	0	0	24	0	0	0
TI57	6581	3759	0	958	5941	342	6704	74	5363	0	0	0	139	0	0	0	0	0	571	0	1299	0	0	0	438	0	0	0	0	0	88	0	0	15	2444	0	0	0	0	0	0	0	0	0	0	95	0	0	0
TI58	4710	10591	682	4253	7	92	236	655	360	515	570	776	1427	0	0	3322	58	474	465	8	411	0	0	289	10	12	397	9	20	116	57	0	55	96	28	189	302	207	19	0	0	225	301	153	0	53	0	395	5
TI60	8751	12847	10423	5720	5	431	0	1705	0	5985	1502	1086	697	0	2333	42	2448	1157	7040	0	2643	0	958	3034	1169	807	9138	0	408	2870	41	0	0	650	0	765	0	2161	1064	453	660	0	515	673	0	44	0	215	0
TI62i	1225	50	0	365	1152	37	0	105	204	0	0	0	139	0	0	621	0	0	9	0	92	129	76	24	193	0	0	25	28	0	180	0	0	150	15	0	18	0	0	0	0	0	0	0	0	84	0	0	0
TI63	0	1258	113	3644	8666	1516	5694	568	34	146	0	0	0	0	0	0	0	889	0	25	168	4546	337	405	535	17	0	0	1793	0	63	0	0	643	18	546	21	0	712	0	132	333	26	0	74	39	0	173	0
TI64	0	14480	8577	963	64	127	0	5874	446	0	0	332	0	0	0	0	0	0	0	7	72	0	0	0	528	0	288	0	13	0	184	0	0	97	132	0	0	0	0	0	0	0	0	0	477	117	0	0	0
TI65	1381	10167	20326	2862	512	683	2118	1362	11	957	0	0	0	0	13	117	0	811	709	6	247	0	0	1302	154	12	48	8	0	1773	78	16	0	951	16	478	107	0	613	474	224	2599	645	243	0	54	0	21	0
TI66i	4388	3431	2156	498	40	387	3663	1511	148	2816	0	0	0	0	0	461	0	0	166	26	1234	0	0	0	0	54	0	20	0	0	372	0	178	147	84	179	723	0	34	579	0	0	310	1292	35	206	0	312	0
TI67	2703	1450	3671	115	52	456	0	37	0	258	657	0	110	0	0	10	1498	355	53	1313	211	40	0	22	84	554	0	1151	230	146	97	0	0	72	197	63	11	0	16	110	10	0	62	97	32	11	0	11	0
TI68	1524	242	10452	2152	4418	7188	0	992	0	933	0	7009	693	27782	0	266	0	671	534	28623	445	0	95	21	62	3901	605	4365	0	0	20	36643	1403	447	320	257	274	0	0	3517	645	974	113	1171	0	0	0	48	13
TI70i	0	4144	0	2499	4479	3771	0	1180	2186	0	0	5827	0	0	0	2309	0	0	1946	31	159	0	0	0	0	758	0	419	0	0	883	0	0	0	2226	0	6	0	0	950	0	0	62	0	1441	141	0	1248	8
TI72	26945	23796	1130	793	1471	8675	0	1684	5556	2665	0	0	102	0	258	1858	0	2088	0	0	67	2083	0	80	666	13700	0	0	343	85	79	0	829	27	0	0	28	0	74	0	0	0	1861	1670	50	28	0	0	0
TI74	7052	1237	807	542	585	1451	0	634	57	1057	330	350	171	0	0	0	0	280	0	24	1220	0	320	108	149	461	0	0	47	0	537	0	222	0	153	0	2244	0	0	71	66	0	1295	0	0	80	0	60	0
TI75	13834	14910	569	27515	44	271	0	3012	2423	232	5107	134	74	555	121	1153	111	498	2822	18	217	76	5488	4042	19	297	57	0	12	2004	186	0	6255	879	3	868	0	5956	1120	573	20	42	53	950	1015	19	0	666	0
TI75i	17241	18843	75	39689	0	316	0	4121	3179	0	6511	0	76	0	0	1570	0	585	3833	12	158	0	7259	5267	0	460	0	9	0	2644	64	0	8133	1076	29	1138	0	10616	1381	667	0	0	27	1442	1380	19	0	923	0
TI76	1823	104	0	120	507	116	0	217	82	196	30	0	21	0	0	25	0	0	742	13	54	14	0	0	112	0	0	7	42	22	370	0	144	7	0	16	11	0	21	0	0	0	0	28	32	28	245	0	0
TI77	26316	17696	21705	2694	0	6861	5152	9194	357	8948	4839	0	0	0	0	0	0	3036	4098	0	373	13	10681	2747	871	501	4147	0	0	1992	42	0	0	1698	13	2700	946	0	325	663	2817	0	53	2394	1335	0	0	1656	0
TI78	25	370	106	38	91	49	0	126	44	38	8	0	17	0	0	0	0	41	36	57	184	0	0	0	0	194	0	0	0	0	288	0	15	0	36	67	14	0	0	6	43	0	26	0	0	108	0	146	0
TI79	2149	4824	420	2679	322	782	0	1103	1177	435	1944	0	511	0	0	933	0	237	113	12	50	146	0	348	133	542	0	0	150	0	55	0	0	251	0	623	0	0	180	0	0	0	0	0	72	156	0	261	0
TI79i	4598	7669	894	4528	647	2138	0	2808	1041	1152	2417	0	712	0	0	1590	0	682	372	25	76	422	0	632	237	1134	0	0	234	0	161	0	0	452	11	1240	6	0	388	38	0	0	24	9	152	66	0	489	0
TI80	0	3362	12017	6787	2801	2089	0	2316	1334	0	8513	32025	0	3454	2321	641	0	506	1409	8	1018	0	0	0	0	321	0	0	0	0	29	3	0	1739	111	0	0	0	2956	0	0	0	196	0	1563	10	0	295	0
TI81	2213	1325	390	1129	0	27	0	8	522	12	120	0	94	270	0	0	1432	8	9	0	151	0	0	22	149	0	0	0	0	0	215	0	0	0	7	0	0	0	0	0	27	0	0	0	0	13	0	0	0
TI82	7064	1993	9237	3082	22	1185	0	1820	22	1501	0	0	0	0	161	9	0	240	450	12	75	851	98	446	29	33	0	0	0	0	145	0	137	883	0	533	0	0	42	80	0	545	58	159	3	64	0	465	0
TI84	5442	19084	10492	842	15	2088	1659	1222	0	5414	0	0	3666	0	0	54	0	752	499	6	76	1370	793	345	0	719	0	4	0	3837	64	0	0	743	38	547	55	0	275	325	244	673	274	505	279	18	0	82	0
TI86	23406	115	6072	34	9832	2235	0	0	1403	1403	0	1256	0	47	0	44	0	0	0	3	429	0	74	7	284	51	25	7	0	0	56	8	0	98	33	6	5	0	0	0	85	349	253	61	0	32	0	30	11
TI87i	0	8866	878	1542	4718	1494	0	7623	2014	1180	0	0	0	0	39	1660	0	364	992	20	410	0	0	0	0	1795	0	15	0	0	94	0	0	128	48	2102	11	0	0	123	0	0	231	909	0	156	0	1186	0
TI88	32781	13381	28530	2667	0	8183	9552	1776	76	8411	12859	0	0	0	0	0	0	1272	429	6	37	1762	0	414	1561	3908	0	8	393	0	53	0	0	1092	10	356	75	0	6252	1473	0	0	720	2318	48	26	0	134	0
TI89	10377	10195	14359	537	35	3751	0	2388	3934	0	0	3016	0	0	0	835	0	97	0	0	28	229	837	238	319	2723	0	0	156	0	105	0	2930	764	29	313	31	0	97	15	0	0	103	0	0	79	0	1858	0
TI89i	13420	13779	20573	609	51	4564	0	2849	4450	0	0	5133	0	0	0	783	0	151	0	0	32	186	919	117	306	1692	2	0	101	0	93	0	3401	646	0	684	5	0	192	22	0	0	133	0	0	73	0	2971	0
TI90	4865	1006	2175	4537	0	426	0	1108	85	715	0	0	0	1240	1023	0	0	323	50	276	98	263	0	1528	426	14	44	0	0	769	77	8144	0	466	0	264	146	0	55	501	373	0	101	0	360	149	0	76	8
TI90i	3665	899	1340	2694	20	176	0	668	66	318	0	0	0	1094	538	0	0	187	54	162	144	217	0	866	216	0	17	0	0	504	123	4173	0	254	9	127	30	0	70	305	175	0	0	0	112	76	0	31	0
TI92	8995	9	8	16	1092	0	211	15	884	0	0	0	0	0	0	417	0	0	0	12	2477	0	0	0	75	0	0	0	0	0	164	0	0	70	123	0	18255	0	0	0	0	0	0	0	0	98	0	161	21
TI93	0	16177	1684	520	27	1833	0	2467	31	2326	637	2926	510	0	0	172	0	2945	1784	12	224	236	1249	1757	141	1870	291	0	41	2106	99	0	143	173	20	402	98	828	666	297	2628	0	348	206	0	83	0	175	5
TI94	19905	9718	0	3471	9	4350	0	5268	2328	2532	1013	0	0	0	0	2739	0	186	5099	0	4027	1372	3905	1070	820	0	0	17	202	918	21	0	0	87	106	2024	3875	5059	276	5	4436	0	28	1461	3664	11	0	553	0
TI96	0	6299	337	13312	56	674	506	512	467	217	0	0	2719	0	0	935	0	0	179	0	67	0	0	190	200	0	6290	0	0	0	111	0	1185	718	630	112	0	0	181	19	120	0	35	0	0	94	0	560	16
TI97	1870	9053	8134	725	0	4253	0	2544	0	5164	216	0	0	0	0	0	0	1580	247	0	78	511	1599	164	650	237	0	0	339	1193	51	0	1382	238	0	578	12	898	772	45	374	1669	1736	222	0	100	0	43	7
TI98	11241	9166	0	3288	0	9620	0	2791	3746	592	0	4658	709	0	140	3669	0	804	2091	9	0	0	2673	0	1424	1276	0	19295	0	0	60	0	994	82	0	17	0	1677	0	0	0	0	0	0	26	53	0	5937	9
TI99	0	0	0	11022	5402	2728	0	5459	8022	0	0	0	0	0	0	3491	0	0	0	0	60	0	0	0	0	0	0	12	0	0	142	0	0	8	0	0	13	0	0	0	0	0	5866	0	455	102	0	0	0
[truncated: 335 more columns]
